# Supplementary material for: Evidence for Early European Neolithic Dog Dispersal: New Data on Southeastern European Subfossil Dogs from the Prehistoric and Antiquity Ages
Source: Genes (Basel). 2019 Sep 26;10(10):757. doi: 10.3390/genes10100757 (PMC6826387; doi:10.3390/genes10100757)
Supplement: Supplementary file 1 [file genes-10-00757-s001.zip]

Archive with 5 entries (5 files):
- Supplementary Figure S1  Sample locations.docx
- Supplementary Table S1 Archaeological samples .docx
- Supplementary Table S2 Primers.docx
- Supplementary Table S3 Аncient dogs.xls
- Supplementary Table S4 aDNA dog PCA anlysis.xlsx
