# Supplementary material for: Evidence for Early European Neolithic Dog Dispersal: New Data on Southeastern European Subfossil Dogs from the Prehistoric and Antiquity Ages
Source: Genes (Basel). 2019 Sep 26;10(10):757. doi: 10.3390/genes10100757 (PMC6826387; doi:10.3390/genes10100757)
Supplement: Supplementary file 1 [file genes-10-00757-s001.zip › Supplementary Table S3 Аncient dogs.xls]

## Sheet: ancient dog samples
Supplementary Table S3. Ancient dog samples used in phylogenetic analysis.
Accession number	Haplogroup	Age BP	Accession number	Region	References
aAmN1	A1		KJ189495.1	America	Witt et al, 2015
aAmN10	A1		KJ189504.1	America	Witt et al, 2015
aAmN11	A1		KJ189505.1	America	Witt et al, 2015
aAmN12	A1		KJ189506.1	America	Witt et al, 2015
aAmN13	A1		KJ189507.1	America	Witt et al, 2015
aAmN14	A1		KJ189508.1	America	Witt et al, 2015
aAmN15	A1		KJ189509.1	America	Witt et al, 2015
aAmN16	A1		KJ189510.1	America	Witt et al, 2015
aAmN17	A1		KJ189511.1	America	Witt et al, 2015
aAmN18	A1		KJ189512.1	America	Witt et al, 2015
aAmN19	A1		KJ189513.1	America	Witt et al, 2015
aAmN2	A1		KJ189496.1	America	Witt et al, 2015
aAmN20	A1		KJ189514.1	America	Witt et al, 2015
aAmN21	A1		KJ189515.1	America	Witt et al, 2015
aAmN22	A1		KJ189516.1	America	Witt et al, 2015
aAmN23	A1		KJ189517.1	America	Witt et al, 2015
aAmN24	A1		KJ189518.1	America	Witt et al, 2015
aAmN25	A1		KJ189519.1	America	Witt et al, 2015
aAmN26	A1		KJ189520.1	America	Witt et al, 2015
aAmN27	A1		KJ189521.1	America	Witt et al, 2015
aAmN28	A1		KJ189522.1	America	Witt et al, 2015
aAmN29	A1		KJ189523.1	America	Witt et al, 2015
aAmN3	A1		KJ189497.1	America	Witt et al, 2015
aAmN30	A1		KJ189524.1	America	Witt et al, 2015
aAmN31	A1		KJ189525.1	America	Witt et al, 2015
aAmN32	A1		KJ189526.1	America	Witt et al, 2015
aAmN33	A1		KJ189527.1	America	Witt et al, 2015
aAmN4	A2		KJ189498.1	America	Witt et al, 2015
aAmN5	A1		KJ189499.1	America	Witt et al, 2015
aAmN6	A1		KJ189500.1	America	Witt et al, 2015
aAmN7	A2		KJ189501.1	America	Witt et al, 2015
aAmN8	A1		KJ189502.1	America	Witt et al, 2015
aAmN9	A1		KJ189503.1	America	Witt et al, 2015
aDog3	A4	8500	KF661083.1	America	Thalmann et al, 2013
aDog4	A4	1000	KF661084.1	America	Thalmann et al, 2013
aDog5	A4	1000	KF661086.1	America	Thalmann et al, 2013
aWolf6	W	28000	KF661088.1	America	Thalmann et al, 2013
aWolf8	W	20800	KF661090.1	America	Thalmann et al, 2013
aAm17	A1	1650	dryad.8gp06	America	Ollivier et al, 2018
aAm18	A1	950	dryad.8gp06	America	Ollivier et al, 2018
aAm19	A1	635	dryad.8gp06	America	Ollivier et al, 2018
aAm20	A1	631	dryad.8gp06	America	Ollivier et al, 2018
aAm21	A1	631	dryad.8gp06	America	Ollivier et al, 2018
aAm22	A1	631	dryad.8gp06	America	Ollivier et al, 2018
aAm23	A1	631	dryad.8gp06	America	Ollivier et al, 2018
aAm24	A1	631	dryad.8gp06	America	Ollivier et al, 2018
aAm33	A1	1960	dryad.8gp06	America	Ollivier et al, 2018
aAm34	A4	1960	dryad.8gp06	America	Ollivier et al, 2018
aAm35	A1	1960	dryad.8gp06	America	Ollivier et al, 2018
aAm36	A4	1960	dryad.8gp06	America	Ollivier et al, 2018
aAmN34	W		KX373693.1	America	Bartholdy et al, 2017
aAmN35	W		KX373694.1	America	Bartholdy et al, 2017
aAmN36	A2		KX373695.1	America	Bartholdy et al, 2017
aAmN37	A2		KX373696.1	America	Bartholdy et al, 2017
aAmN38	A2		KX373697.1	America	Bartholdy et al, 2017
aAmN39	A1		KX373698.1	America	Bartholdy et al, 2017
aAmN41	A1		KX373699.1	America	Bartholdy et al, 2017
aAmN42	A1		KX373700.1	America	Bartholdy et al, 2017
aWolf1	W	26000	KF661078.1	Belgium 26,000	Thalmann et al, 2013
aWolf2	W	30000	KF661080.1	Belgium 30,000	Thalmann et al, 2013
aDog1	A1	36000	KF661079.1	Belgium 36,000	Thalmann et al, 2013
wolf20	B	0	AF115691	Bugaria	Randi2000
wolf27	W	0	AF115687	Bugaria	Randi2000
wolf28	W	0	AF115688	Bugaria	Randi2000
wolf29	W	0	AF115701	Bugaria	Randi2000
wolf30	W	0	AF115700	Bugaria	Randi2000
wolf31	W	0	KU696388	Bugaria 729	Koblmuller2016
wolf32	W	0	AF115694	Bugaria-Turkey	Randi2000
aBG1	B	8000	MH937186	Bulgaria	this study
aBG10	A1	6500	MH937195	Bulgaria	this study
aBG11	na	6500	MH937196	Bulgaria	this study
aBG12	B	6500	MH937197	Bulgaria	this study
aBG13	A1	5000	MH937198	Bulgaria	this study
aBG14	A1	5000	MH937199	Bulgaria	this study
aBG15	na	5000	MH937200	Bulgaria	this study
aBG16	A1	2000	MH937201	Bulgaria	this study
aBG17	D	2000	MH937202	Bulgaria	this study
aBG18	B	2000	MH937203	Bulgaria	this study
aBG19	A1	2000	MH937204	Bulgaria	this study
aBG2	A1	8000	MH937187	Bulgaria	this study
aBG20	na	2000	MH937205	Bulgaria	this study
aBG21	na	2000	MH937206	Bulgaria	this study
aBG3	A1	8000	MH937188	Bulgaria	this study
aBG4	A1	7500	MH937189	Bulgaria	this study
aBG5	A1	7500	MH937190	Bulgaria	this study
aBG7	A1	7000	MH937192	Bulgaria	this study
aBG8	A1	7000	MH937193	Bulgaria	this study
aBG9	B	7000	MH937194	Bulgaria	this study
wolf16	W	0	KF661053.1	China	Thalmann et al, 2013
wolf4	W	0	KF661041.1	China	Thalmann et al, 2013
wolf17	W	0	KF661054.1	Croatia	Thalmann et al, 2013
wolf25	W	0	KF661054	Croatia	Thalman2013
wolf21	B	0	AF115690	Croatia	Randi2000
wolf33	W	0	AF115689	Croatia	Randi2000
wolf34	W	0	AF115695	Croatia	Randi2000
wolf26	W	0	KU696398	Croatia 7	Koblmuller2016
wolf35	W	0	AF005296	Croatia-Portugal-Greece-Sweden-Turkey	Vila1997
aEurA52	C	6372	JQ315853	Estonia	Pionnier-Capitan, 2010
aEurA53	C	6372	JQ315854	Estonia	Pionnier-Capitan, 2010
aEurA54	C	6372	JQ315855	Estonia	Pionnier-Capitan, 2010
aEurA55	C	6372	JQ315856	Estonia	Pionnier-Capitan, 2010
wolf1	W	0	KF661038.1	Finland	Thalmann et al, 2013
aEurA20	C	6093	JQ315821	France	Pionnier-Capitan, 2010
aEurA21	C	6093	JQ315822	France	Pionnier-Capitan, 2010
aEurA22	C	6093	JQ315823	France	Pionnier-Capitan, 2010
aEurA30	C	4349	JQ315831	France	Pionnier-Capitan, 2010
aEurA31	D/A	4349	JQ315832	France	Pionnier-Capitan, 2010
aEurA32	C	6200	JQ315833	France	Pionnier-Capitan, 2010
aEurA33	D/A	6000	JQ315834	France	Pionnier-Capitan, 2010
aEurA34	A1	6000	JQ315835	France	Pionnier-Capitan, 2010
aEurA56	C	6200	JQ315857	France	Pionnier-Capitan, 2010
aEurA57	C	6200	JQ315858	France	Pionnier-Capitan, 2010
aEurA60	C	12701	JQ315861	France	Pionnier-Capitan, 2010
aEurA67	C	5750	JQ315868	France	Pionnier-Capitan, 2010
aEurA68	B	5750	JQ315869	France	Pionnier-Capitan, 2010
aEurA69	C	7550	JQ315870	France	Pionnier-Capitan, 2010
aEurA70	C	7550	JQ315871	France	Pionnier-Capitan, 2010
aEurA40	C	6570	JQ315841	Germany	Pionnier-Capitan, 2010
aEurA41	C	6570	JQ315842	Germany	Pionnier-Capitan, 2010
aEurA42	D/A	6570	JQ315843	Germany	Pionnier-Capitan, 2010
aDog8	C	12500	KF661094.1	Germany 12,500	Thalmann et al, 2013
wolf22	B	0	AF005299	Greece	Vila1997
wolf23	B	0	AF005300	Greece	Vila1997
aEurA01	C	6315	dryad.8gp06	Hungary	Ollivier et al, 2018
aEurA02	C	6315	dryad.8gp06	Hungary	Ollivier et al, 2018
aEurA03	D/A	6315	dryad.8gp06	Hungary	Ollivier et al, 2018
aEurA04	C	6315	dryad.8gp06	Hungary	Ollivier et al, 2018
aEurA05	A1	6315	dryad.8gp06	Hungary	Ollivier et al, 2018
aEurA06	C	6315	dryad.8gp06	Hungary	Ollivier et al, 2018
aEurA07	C	6315	dryad.8gp06	Hungary	Ollivier et al, 2018
aEurA17	C	6315	dryad.8gp06	Hungary	Ollivier et al, 2018
aEurA18	C	6315	dryad.8gp06	Hungary	Ollivier et al, 2018
aEurA19	C	6315	dryad.8gp06	Hungary	Ollivier et al, 2018
wolf6	W	0	KF661043.1	India	Thalmann et al, 2013
wolf14	W	0	KF661051.1	Iran	Thalmann et al, 2013
aEurA71	D/A	7930	JQ315872	Iran	Pionnier-Capitan, 2010
aEurA72	D/A	7930	JQ315873	Iran	Pionnier-Capitan, 2010
aEurA73	D/A	7930	JQ315874	Iran	Pionnier-Capitan, 2010
aEurA74	D/A	7930	JQ315875	Iran	Pionnier-Capitan, 2010
aEurA75	D/A	7930	JQ315876	Iran	Pionnier-Capitan, 2010
aEurA76	D/A	7930	JQ315877	Iran	Pionnier-Capitan, 2010
aEurA77	D/A	7930	JQ315878	Iran	Pionnier-Capitan, 2010
aEurA61	A2	3050	JQ315862	Iran	Ollivier et al, 2018
wolf18	W	0	KF661055.1	Israel	Thalmann et al, 2013
wolf5	W	0	KF661042.1	Israel	Thalmann et al, 2013
aEurA39	A1	13250	JQ315840	Israel	Pionnier-Capitan, 2010
AY741666 PIC-1	C	14670	AY741666_PIC-1	Italy	Verginelli et al, 2005
AY741667 PIC-2	B	9860	AY741667_PIC-2	Italy	Verginelli et al, 2005
AY741668 PIC-3	A1	9670	AY741668_PIC-3	Italy	Verginelli et al, 2005
AY741669 PIC-4	C	4110	AY741670_PIC-4	Italy	Verginelli et al, 2005
AY741670 PIC-5	A1	3040	AY741669_PIC-5	Italy	Verginelli et al, 2005
wolf11	D	0	KF661048.1	Italy	Thalmann et al, 2013
aEurA51	D	4800	JQ315852	Moldova	Pionnier-Capitan, 2010
aOcea20	C	3000	dryad.8gp06	Oceania	Ollivier et al, 2018
aOcea21	B	2545	dryad.8gp06	Oceania	Ollivier et al, 2018
aOcea22	C	3000	dryad.8gp06	Oceania	Ollivier et al, 2018
aOcea23	A2	600	dryad.8gp06	Oceania	Ollivier et al, 2018
aOcea24	A2	600	dryad.8gp06	Oceania	Ollivier et al, 2018
aOcea25	A2	600	dryad.8gp06	Oceania	Ollivier et al, 2018
aOcea26	A2	600	dryad.8gp06	Oceania	Ollivier et al, 2018
aOcea27	A2	600	dryad.8gp06	Oceania	Ollivier et al, 2018
aOcea28	A2	600	dryad.8gp06	Oceania	Ollivier et al, 2018
aOcea29	A2	600	dryad.8gp06	Oceania	Ollivier et al, 2018
aOcea30	A2	600	dryad.8gp06	Oceania	Ollivier et al, 2018
aOcea31	A2	600	dryad.8gp06	Oceania	Ollivier et al, 2018
aOcea32	A3	3700	dryad.8gp06	Oceania	Ollivier et al, 2018
aOcea33	A1	3200	dryad.8gp06	Oceania	Ollivier et al, 2018
aPacN1	A2	1800	KY798508.1	Oceania	Greig et al, 2018
aPacN2	A2		KY798509.1	Oceania	Greig et al, 2018
aPacN3	A2		KY798510.1	Oceania	Greig et al, 2018
aPacN4	A1	3000	KY798511.1	Oceania	Greig et al, 2018
aPacN5	A2	1800	KY798512.1	Oceania	Greig et al, 2018
aPacN6	B	1800	KY798513.1	Oceania	Greig et al, 2018
aPacN7	A2	1000	KY798514.1	Oceania	Greig et al, 2018
aPacN8	A2	2000	KY798515.1	Oceania	Greig et al, 2018
aPacN9	A2	500	KY798516.1	Oceania	Greig et al, 2018
wolf13	W	0	KF661050.1	Oman	Thalmann et al, 2013
wolf12	W	0	KF661049.1	Poland	Thalmann et al, 2013
wolf8	W	0	KF661045.1	Poland	Thalmann et al, 2013
aEurA23	D	6736	JQ315824.1	Romania	Pionnier-Capitan etal, 2015 unpublished?
aEurA24	D	6736	JQ315825.1	Romania	Pionnier-Capitan etal, 2015 unpublished?
aEurA25	D	6736	JQ315826.1	Romania	Pionnier-Capitan etal, 2015 unpublished?
aEurA26	D	6736	JQ315827.1	Romania	Pionnier-Capitan etal, 2015 unpublished?
aEurA27	D	6736	JQ315828.1	Romania	Pionnier-Capitan etal, 2015 unpublished?
aEurA28	D	6736	JQ315829.1	Romania	Pionnier-Capitan etal, 2015 unpublished?
aEurA29	D	6736	JQ315830.1	Romania	Pionnier-Capitan etal, 2015 unpublished?
aEurA35	D/A	6200	JQ315836.1	Romania	Pionnier-Capitan etal, 2015 unpublished?
aEurA36	D	6200	JQ315837.1	Romania	Pionnier-Capitan etal, 2015 unpublished?
aEurA37	D	6200	JQ315838.1	Romania	Pionnier-Capitan etal, 2015 unpublished?
aEurA38	D/A	6200	JQ315839.1	Romania	Pionnier-Capitan etal, 2015 unpublished?
aEurA43	C	9197	JQ315844.1	Romania	Pionnier-Capitan etal, 2015 unpublished?
aEurA44	C	9197	JQ315845.1	Romania	Pionnier-Capitan etal, 2015 unpublished?
aEurA45	C	9197	JQ315846.1	Romania	Pionnier-Capitan etal, 2015 unpublished?
aEurA46	C	9197	JQ315847.1	Romania	Pionnier-Capitan etal, 2015 unpublished?
aEurA47	D/A	7379	JQ315848.1	Romania	Pionnier-Capitan etal, 2015 unpublished?
aEurA48	C	7379	JQ315849.1	Romania	Pionnier-Capitan etal, 2015 unpublished?
aEurA49	D/A	6700	JQ315850.1	Romania	Pionnier-Capitan etal, 2015 unpublished?
aEurA58	C	8921	JQ315859	Romania	Pionnier-Capitan etal, 2015 unpublished?
aEurA59	C	13229	JQ315860	Romania	Pionnier-Capitan etal, 2015 unpublished?
wolf36	W	0	AF008139	Romania-Greece	Vila1997
aWolf3	W	18000	KF661081.1	Russia	Thalmann et al, 2013
aWolf4	W	22000	KF661085.1	Russia	Thalmann et al, 2013
wolf2	W	0	KF661039.1	Russia	Thalmann et al, 2013
wolf7	W	0	KF661044.1	Russia	Thalmann et al, 2013
wolf9	W	0	KF661046.1	Russia	Thalmann et al, 2013
aEurA62	A1	6098	JQ315863	Russia	Pionnier-Capitan, 2010
aEurA63	A1	6098	JQ315864	Russia	Pionnier-Capitan, 2010
aEurA64	A2	5904	JQ315865	Russia	Pionnier-Capitan, 2010
aEurA65	A2	5904	JQ315866	Russia	Pionnier-Capitan, 2010
aEurA66	A2	5904	JQ315867	Russia	Pionnier-Capitan, 2010
aEurANS49	A1		KC776175.1	Russia	Losey et al, 2013
aEurANS50	A2		KC776176.1	Russia	Losey et al, 2013
aEurANS51	A1		KC776177.1	Russia	Losey et al, 2013
aEurANS52	A1		KC776178.1	Russia	Losey et al, 2013
aEurANS53	A2		KC776179.1	Russia	Losey et al, 2013
aEurANS48	A1	33000	JX173682.1	Russia	Druzhkova et al, 2013
aDog6	A1	33500	KF661092.1	Russia 33,500	Thalmann et al, 2013
aEurANS23	A4		AY673648.1	Scandinavia	Malmström et al, 2005
aEurANS24	C		AY673649.1	Scandinavia	Malmström et al, 2005
aEurANS25	A6		AY673650.1	Scandinavia	Malmström et al, 2005
aEurANS26	A4		AY673651.1	Scandinavia	Malmström et al, 2005
aEurANS27	A1		AY673652.1	Scandinavia	Malmström et al, 2005
aEurANS28	A1		AY673653.1	Scandinavia	Malmström et al, 2005
aEurANS29	A6		AY673654.1	Scandinavia	Malmström et al, 2005
aEurANS30	C		AY673655.1	Scandinavia	Malmström et al, 2005
aEurANS31	C		AY673656.1	Scandinavia	Malmström et al, 2005
aEurANS32	C		AY673657.1	Scandinavia	Malmström et al, 2005
aEurANS33	C		AY673658.1	Scandinavia	Malmström et al, 2005
aEurANS34	A6		AY673659.1	Scandinavia	Malmström et al, 2005
aEurANS35	C		AY673660.1	Scandinavia	Malmström et al, 2005
aEurANS36	C		AY673661.1	Scandinavia	Malmström et al, 2005
aEurANS37	C		AY673662.1	Scandinavia	Malmström et al, 2005
aEurANS38	C		AY673663.1	Scandinavia	Malmström et al, 2005
aEurANS39	C		AY673664.1	Scandinavia	Malmström et al, 2005
aEurANS40	C		AY673665.1	Scandinavia	Malmström et al, 2005
aEurANS41	C		AY673666.1	Scandinavia	Malmström et al, 2005
aEurANS42	C		AY673667.1	Scandinavia	Malmström et al, 2005
aEurANS43	C		AY673668.1	Scandinavia	Malmström et al, 2005
aEurANS44	A1		AY673669.1	Scandinavia	Malmström et al, 2005
aEurANS45	A1		AY673670.1	Scandinavia	Malmström et al, 2005
aEurANS46	C		AY673671.1	Scandinavia	Malmström et al, 2005
aEurANS47	C		AY673672.1	Scandinavia	Malmström et al, 2005
aEurANS16	A6		DQ860858.1	Scandinavia Medieval	Malmström et al, 2007
aEurANS17	A1		DQ860859.1	Scandinavia Medieval	Malmström et al, 2007
aEurANS18	A1		DQ860860.1	Scandinavia Medieval	Malmström et al, 2007
aEurANS19	A1		DQ860861.1	Scandinavia Medieval	Malmström et al, 2007
aEurANS20	C		DQ860862.1	Scandinavia Medieval	Malmström et al, 2007
aEurANS21	A1		DQ860863.1	Scandinavia Medieval	Malmström et al, 2007
aEurANS22	A1		DQ860864.1	Scandinavia Medieval	Malmström et al, 2007
wolf15	W	0	KF661052.1	Sweden	Thalmann et al, 2013
wolf3	W	0	KF661040.1	Sweden	Thalmann et al, 2013
aWolf10	W	14500	KF661095.1	Switzerland	Thalmann et al, 2013
aWolf9	W	14500	KF661091.1	Switzerland	Thalmann et al, 2013
aEurA81	C	5775	JQ315883	Switzerland	Pionnier-Capitan, 2010
aEurA82	C	5775	JQ315884	Switzerland	Pionnier-Capitan, 2010
aEurA83	C	5775	JQ315885	Switzerland	Pionnier-Capitan, 2010
aEurA84	D	5775	JQ315886	Switzerland	Pionnier-Capitan, 2010
aEurA85	D2/A1	5775	JQ315887	Switzerland	Pionnier-Capitan, 2010
aWolf5	D	14500	KF661087.1	Switzerland 1 14,500	Thalmann et al, 2013
aEurA78	A1	5350	JQ315879	Turkmenistan	Pionnier-Capitan, 2010
aEurA79	A1	4700	JQ315881	Turkmenistan	Pionnier-Capitan, 2010
aEurA80	A1	4700	JQ315882	Turkmenistan	Pionnier-Capitan, 2010
wolf10	B	0	KF661047.1	Ukraine	Thalmann et al, 2013
aEurA50	D/A	4800	JQ315851	Ukraine	Pionnier-Capitan, 2010
wolf24	B	0	AB007373	Yugoslavia	Tsuda et al. 1997
wolf37	W	0	AB007372	Yugoslavia	Tsuda et al. 1997

## Sheet: ancient dog SNPs 
Supplementary Table S3. SNPs analysis of ancient dog samples
	1	1	1	1	1	1	1	1	1	1	1	1	1	1	1	1	1	1	1	1	1	1	1	1	1	1	1	1	1	1	1	1	1	1	1	1	1	1	1	1	1	1	1	1	1	1	1	1	1
	5	5	5	5	5	5	5	5	5	5	5	5	5	5	5	5	5	5	5	5	5	5	5	5	5	5	5	5	5	5	5	5	5	5	5	5	5	5	5	5	5	5	5	5	5	5	5	5	5
	3	4	4	4	4	4	4	4	4	5	5	5	5	5	5	5	5	5	5	5	5	5	5	5	5	5	5	5	6	6	6	6	6	6	6	6	6	6	6	6	6	6	6	6	6	6	6	6	6
	7	0	3	6	7	8	8	9	9	1	3	3	3	4	4	5	6	7	7	7	8	8	9	9	9	9	9	9	0	0	0	0	0	1	1	1	1	1	2	2	2	2	3	3	3	3	3	3	4
	5	5	8	4	8	5	7	2	4	2	2	3	7	3	8	9	2	2	5	6	0	6	1	2	3	5	7	8	0	1	5	7	8	0	2	3	6	9	1	3	5	7	0	1	2	3	6	7	2
dogRef EU789787	G	A	A	C	T	T	A	T	C	T	A	A	T	C	C	G	C	T	C	C	C	A	T	T	A	C	C	A	T	C	T	G	T	C	C	T	T	A	C	A	A	T	T	C	G	A	G	C	C
A1	.	.	G	.	.	.	.	.	.	C	.	.	.	.	.	.	.	.	.	.	.	.	.	.	.	.	.	.	.	.	.	A	.	.	.	.	.	.	.	.	.	.	.	.	.	.	.	.	.
aAm17	-	-	-	-	.	-	-	-	-	-	-	-	-	-	-	.	.	.	.	.	.	.	.	.	.	.	.	.	.	.	.	.	.	.	.	.	.	.	.	.	.	.	.	.	.	.	.	.	.
aAm18	-	-	-	-	.	-	-	-	-	-	-	-	-	-	-	.	.	.	.	.	.	.	.	.	.	.	.	.	.	.	.	.	.	.	.	.	.	.	.	.	.	.	.	.	.	.	.	.	.
aAm19	-	-	-	-	.	-	-	-	-	-	-	-	-	-	-	.	.	.	.	.	.	.	.	.	.	.	.	.	.	.	.	.	.	.	.	.	.	.	.	.	.	.	.	.	.	.	.	.	.
aAm20	-	-	-	-	.	-	-	-	-	-	-	-	-	-	-	.	.	.	.	.	.	.	.	.	.	.	.	.	.	.	.	.	.	.	.	.	.	.	.	.	.	.	.	.	.	.	.	.	.
aAm21	-	-	-	-	.	-	-	-	-	-	-	-	-	-	-	.	.	.	.	.	.	.	.	.	.	.	.	.	.	.	.	.	.	.	.	.	.	.	.	.	.	.	.	.	.	.	.	.	.
aAm22	-	-	-	-	.	-	-	-	-	-	-	-	-	-	-	.	.	.	.	.	.	.	.	.	.	.	.	.	.	.	.	.	.	.	.	.	.	.	.	.	.	.	.	.	.	.	.	.	.
aAm23	-	-	-	-	.	-	-	-	-	-	-	-	-	-	-	.	.	.	.	.	.	.	.	.	.	.	.	.	.	.	.	.	.	.	.	.	.	.	.	.	.	.	.	.	.	.	.	.	.
aAm24	-	-	-	-	.	-	-	-	-	-	-	-	-	-	-	.	.	.	.	.	.	.	.	.	.	.	.	.	.	.	.	.	.	.	.	.	.	.	.	.	.	.	.	.	.	.	.	.	.
aAm33	-	-	-	.	.	.	.	.	.	C	.	.	.	.	.	.	.	.	.	.	.	.	.	.	.	.	.	.	.	.	.	.	.	.	.	.	.	.	.	.	.	.	.	.	.	.	.	.	.
aAm34	-	-	-	.	.	.	.	.	.	C	.	.	.	.	.	.	.	.	.	.	.	.	.	.	.	.	.	.	.	.	.	.	.	.	.	.	.	.	.	.	.	.	.	.	.	.	.	.	.
aAm35	-	-	-	.	.	.	.	.	.	C	.	.	.	.	.	.	.	.	.	.	.	.	.	.	.	.	.	.	.	.	.	.	.	.	.	.	.	.	.	.	.	.	.	.	.	.	.	.	.
aAm36	-	-	-	-	.	-	-	-	-	-	-	-	-	-	-	.	.	.	.	.	.	.	.	.	.	.	.	.	.	.	.	.	.	.	T	.	.	.	.	.	.	.	.	.	.	.	.	.	.
aAmN1	-	-	-	.	.	.	G	.	.	C	.	.	.	.	.	.	.	.	.	.	.	.	.	.	.	.	.	.	.	.	.	.	.	.	.	.	.	.	.	.	.	.	.	.	.	.	.	.	.
aAmN10	-	-	-	.	.	.	.	.	.	C	.	.	.	.	.	.	.	.	.	.	.	.	.	.	.	.	.	.	.	.	.	.	.	.	.	.	.	.	.	.	.	.	.	.	.	.	.	.	.
aAmN11	-	-	-	.	.	.	.	.	.	C	.	.	.	.	.	.	.	.	.	.	.	.	.	.	.	.	.	.	.	.	.	.	.	.	.	.	.	.	.	.	.	.	.	.	.	.	.	.	.
aAmN12	-	-	-	.	.	.	.	.	.	C	.	.	.	.	.	.	.	.	.	.	.	.	.	.	.	.	.	.	.	.	.	.	.	.	.	.	.	.	.	.	.	.	.	.	.	.	.	.	.
aAmN13	-	-	-	.	.	.	.	.	.	C	.	.	.	.	.	.	.	.	.	.	.	.	.	.	.	.	.	.	.	.	.	.	.	.	.	.	.	.	.	.	.	.	.	.	.	.	.	.	.
aAmN14	-	-	-	.	.	.	.	.	.	C	.	.	.	.	.	.	.	.	.	.	.	.	.	.	.	.	.	.	.	.	.	.	.	.	.	.	.	.	.	.	.	.	.	.	.	.	.	.	.
aAmN15	-	-	-	.	.	.	.	.	.	C	.	.	.	.	.	.	.	.	.	.	.	.	.	.	.	.	.	.	.	.	.	.	.	.	.	.	.	.	.	.	.	.	.	.	.	.	.	.	.
aAmN16	-	-	-	.	.	.	.	.	.	C	.	.	.	.	.	.	.	.	.	.	.	.	.	.	.	.	.	.	.	.	.	.	.	.	.	.	.	.	.	.	.	.	.	.	.	.	.	.	.
aAmN17	-	-	-	.	.	.	.	.	.	C	.	.	.	.	.	.	.	.	.	.	.	.	.	.	.	.	.	.	.	.	.	.	.	.	.	.	.	.	.	.	.	.	.	.	.	.	.	.	.
aAmN18	-	-	-	.	.	.	.	.	.	C	.	.	.	.	.	.	.	.	.	.	.	.	.	.	.	.	.	.	.	.	.	A	.	.	.	.	.	.	.	.	.	.	.	.	.	.	.	.	.
aAmN19	-	-	-	.	.	.	G	.	.	C	.	.	.	.	.	.	.	.	.	.	.	.	.	.	.	.	.	.	.	.	.	.	.	.	.	.	.	.	.	.	.	.	.	.	.	.	.	.	.
aAmN2	-	-	-	.	.	.	.	.	.	C	.	.	.	.	.	.	.	.	.	.	.	.	.	.	.	.	.	.	.	.	.	.	.	.	.	.	.	.	.	.	.	.	.	.	.	.	.	.	.
aAmN20	-	-	-	.	.	.	.	.	.	C	.	.	.	.	.	.	.	.	.	.	.	.	.	.	.	.	.	.	.	.	.	.	.	.	.	.	.	.	.	.	.	.	.	.	.	.	.	.	.
aAmN21	-	-	-	.	.	.	.	.	.	C	.	.	.	.	.	.	.	.	.	.	.	.	.	.	.	.	.	.	.	.	.	.	.	.	.	.	.	.	.	.	.	.	.	.	.	.	.	.	.
aAmN22	-	-	-	.	.	.	.	.	.	C	.	.	.	.	.	.	.	.	.	.	.	.	.	.	.	.	.	.	.	.	.	.	.	.	.	.	.	.	.	.	.	.	.	.	.	.	.	.	.
aAmN23	-	-	-	.	.	.	G	.	.	C	.	.	.	.	.	.	.	.	.	.	.	.	.	.	.	.	.	.	.	.	.	.	.	.	.	.	.	.	.	.	.	.	.	.	.	.	.	.	.
aAmN24	-	-	-	.	.	.	.	.	.	C	.	.	.	.	.	.	.	.	.	.	.	.	.	.	.	.	.	.	.	.	.	.	.	.	.	.	.	.	.	.	.	.	.	.	.	.	.	.	.
aAmN25	-	-	-	.	.	.	.	.	.	C	.	.	.	.	.	.	.	.	.	.	.	.	.	.	.	.	.	.	.	.	.	.	.	.	.	.	.	.	.	.	.	.	.	.	.	.	.	.	.
aAmN26	-	-	-	.	.	.	.	.	.	C	.	.	.	.	.	.	.	.	.	.	.	.	.	.	.	.	.	.	.	.	.	.	.	.	.	.	.	.	.	.	.	.	.	.	.	.	.	.	.
aAmN27	-	-	-	T	.	.	.	.	.	C	.	.	.	.	.	.	.	.	.	.	.	.	.	.	.	.	.	.	.	.	.	.	.	.	.	.	.	.	.	.	.	.	.	.	.	.	.	.	.
aAmN28	-	-	-	.	.	.	.	.	.	C	.	.	.	.	.	.	.	.	.	.	.	.	.	.	.	.	.	.	.	.	.	.	.	.	.	.	.	.	.	.	.	.	.	.	.	.	.	.	.
aAmN29	-	-	-	.	.	.	.	.	.	C	.	.	.	.	.	.	.	.	.	.	.	.	.	.	.	.	.	.	.	.	.	R	.	.	.	.	.	.	.	.	.	.	.	.	.	.	.	.	.
aAmN3	-	-	-	.	.	.	.	.	.	C	.	.	.	.	.	.	.	.	.	.	.	.	.	.	.	.	.	.	.	.	.	A	C	.	.	.	.	.	.	.	.	.	.	.	.	.	.	.	.
aAmN30	-	-	-	.	.	.	.	.	.	C	.	.	.	.	.	.	.	.	.	.	.	.	.	.	.	.	.	.	.	.	.	.	.	.	.	.	.	.	.	.	.	.	.	.	.	.	.	.	.
aAmN31	-	-	-	.	.	.	.	.	.	C	.	.	.	.	.	.	.	.	.	.	.	.	.	.	.	.	.	.	.	.	.	.	.	.	.	.	.	.	.	.	.	.	.	.	.	.	.	.	.
aAmN32	-	-	-	.	.	.	.	.	.	C	.	.	.	.	.	.	.	.	.	.	.	.	.	.	.	.	.	.	.	.	.	.	.	.	.	.	.	.	.	.	.	.	.	.	.	.	.	.	.
aAmN33	-	-	-	.	.	.	.	.	.	C	.	.	.	.	.	.	.	.	.	.	.	.	.	.	.	.	.	.	.	.	.	.	.	.	.	.	.	.	.	.	.	.	.	.	.	.	.	.	.
aAmN34	-	-	-	-	.	-	.	.	.	C	.	.	.	.	.	.	.	.	T	.	.	.	.	C	.	.	T	.	.	.	C	A	.	.	T	.	.	.	.	G	.	.	.	.	A	.	.	T	T
aAmN35	-	-	-	-	.	-	.	.	.	C	.	.	.	.	.	.	.	.	T	.	.	.	.	C	.	.	.	.	.	.	C	A	.	.	T	.	.	.	.	.	.	.	.	.	A	.	.	.	.
aAmN36	-	-	-	-	.	-	.	.	.	C	.	.	.	.	.	.	.	.	.	.	.	.	.	.	.	.	.	.	.	.	C	.	.	.	.	.	.	.	.	.	.	.	.	.	.	.	.	.	.
aAmN37	-	-	-	-	.	-	.	.	.	C	.	.	.	.	.	.	.	.	.	.	.	.	.	.	.	.	.	.	.	.	C	.	.	.	.	.	.	.	.	.	.	.	.	.	.	.	.	.	.
aAmN38	-	-	-	-	.	-	.	.	.	C	.	.	.	.	.	.	.	.	.	.	.	.	.	.	.	.	.	.	.	.	C	.	.	.	.	.	.	.	.	.	.	.	.	.	.	.	.	.	.
aAmN39	-	-	-	-	.	-	.	.	.	C	.	G	.	.	.	.	.	.	.	.	.	.	.	.	.	.	.	.	.	.	.	A	.	.	.	.	.	.	.	.	.	.	.	.	.	.	.	.	.
aAmN4	-	-	-	.	.	.	.	.	.	C	.	G	.	.	.	.	.	.	.	.	.	.	.	.	.	.	.	.	.	.	.	.	.	.	.	.	.	.	.	.	.	.	.	.	.	.	.	.	.
aAmN41	-	-	-	-	.	-	.	.	T	C	.	G	.	T	T	.	.	.	.	.	.	.	.	.	.	.	.	.	.	.	.	A	.	.	.	.	.	.	.	.	.	.	.	.	.	.	.	.	.
aAmN42	-	-	-	-	.	-	-	-	-	-	-	-	-	-	-	-	.	.	.	.	.	.	.	.	.	.	.	.	.	.	.	A	.	.	.	.	.	T	.	.	.	.	.	.	.	.	.	.	.
aAmN5	-	-	-	.	.	.	.	.	.	C	.	.	.	.	.	.	.	.	.	.	.	.	.	.	.	.	.	.	.	.	.	A	C	.	.	.	.	.	.	.	.	.	.	.	.	.	.	.	.
aAmN6	-	-	-	.	.	.	.	.	.	C	.	.	.	.	.	.	.	.	.	.	.	.	.	.	.	.	.	.	.	.	.	A	C	.	.	.	.	.	.	.	.	.	.	.	.	.	.	.	.
aAmN7	-	-	-	.	.	.	.	.	.	C	.	G	.	.	.	.	.	.	.	.	.	.	.	.	.	.	.	.	.	.	.	.	.	.	.	.	.	.	.	.	.	.	.	.	.	.	.	.	.
aAmN8	-	-	-	.	.	.	.	.	.	C	.	.	.	.	.	.	.	.	.	.	.	.	.	.	.	.	.	.	.	.	.	A	.	.	.	.	.	T	.	.	.	.	.	.	.	.	.	.	.
aAmN9	-	-	-	.	.	.	.	.	.	C	.	.	.	.	.	.	.	.	.	.	.	.	.	.	.	.	.	.	.	.	.	.	.	.	.	.	.	.	.	.	.	.	.	.	.	.	.	.	.
aBG1	-	-	-	-	.	-	-	-	-	C	.	.	.	.	.	.	.	.	T	.	.	.	.	C	.	.	.	.	.	.	.	A	.	.	T	.	.	G	.	G	.	.	.	.	A	.	.	.	.
aBG10	-	-	-	-	.	-	-	-	-	C	.	.	.	.	.	.	.	.	.	.	.	.	.	.	.	.	.	.	.	.	.	A	.	.	.	.	.	.	.	.	.	.	.	.	A	.	.	.	.
aBG11	-	-	-	-	.	-	-	-	-	-	-	-	-	-	-	-	-	-	-	-	-	-	-	-	-	-	-	-	-	-	-	-	-	-	-	-	-	-	-	-	-	-	-	-	-	-	-	-	-
aBG12	-	-	-	-	.	-	-	-	-	C	.	.	.	.	.	.	.	.	.	.	.	.	.	C	.	.	.	.	.	.	.	A	.	.	T	.	.	G	.	G	.	.	.	.	A	.	.	.	.
aBG13	-	-	-	-	.	-	-	-	-	C	.	.	.	.	.	.	.	.	.	.	.	.	.	.	.	.	.	.	.	.	.	A	.	.	.	.	.	T	.	.	.	.	.	.	.	.	.	.	.
aBG14	-	-	-	-	.	-	-	-	-	C	.	.	.	.	.	.	.	.	.	.	.	.	.	.	.	.	.	.	.	.	.	A	.	.	.	.	.	T	.	.	.	.	.	.	.	.	.	.	.
aBG15	-	-	-	-	.	-	-	-	-	-	-	-	-	-	-	-	-	-	-	-	-	-	-	-	-	-	-	-	-	-	-	-	-	-	-	-	-	-	-	-	-	-	-	-	-	-	-	-	-
aBG16	-	-	-	-	.	-	-	-	-	C	.	.	.	.	.	.	.	.	.	.	.	.	.	.	.	.	.	.	.	.	.	A	.	.	.	.	.	T	.	.	.	.	.	.	.	.	.	.	.
aBG17	-	-	-	-	.	-	-	-	-	C	.	.	.	.	.	.	.	.	.	.	.	G	.	.	.	.	.	.	.	.	C	A	.	.	T	.	C	.	.	.	.	.	.	.	.	.	.	.	.
aBG18	-	-	-	-	.	-	-	-	-	C	.	.	.	.	.	.	.	.	T	.	.	.	.	.	.	.	.	.	.	.	.	A	.	.	T	.	.	G	.	.	.	.	.	.	.	.	.	.	.
aBG19	-	-	-	-	.	-	-	-	-	-	-	-	-	-	-	.	.	.	.	.	.	.	.	.	.	.	.	.	.	.	.	A	.	.	T	.	.	.	.	.	.	.	.	.	.	.	.	.	.
aBG2	-	-	-	-	.	-	-	-	-	C	.	.	.	.	.	.	.	.	.	.	.	.	.	.	.	.	.	.	.	.	.	A	.	.	.	.	.	T	.	.	.	.	.	.	.	.	.	.	.
aBG20	-	-	-	-	.	-	-	-	-	-	-	-	-	-	-	-	-	-	-	-	-	-	-	-	-	-	-	-	-	-	-	-	-	-	-	-	-	-	-	-	-	-	-	-	-	-	-	-	-
aBG21	-	-	-	-	.	-	-	-	-	-	-	-	-	-	-	-	-	-	-	-	-	-	-	-	-	-	-	-	-	-	-	-	-	-	-	-	-	-	-	-	-	-	-	-	-	-	-	-	-
aBG3	-	-	-	-	.	-	-	-	-	C	.	.	.	.	.	.	.	.	.	.	.	.	.	.	.	.	.	.	.	.	.	A	.	.	.	.	.	.	.	.	.	.	.	.	.	.	.	.	.
aBG4	-	.	G	.	.	.	.	.	.	C	.	.	.	.	.	.	.	.	.	.	.	.	.	.	.	.	.	.	.	.	.	A	.	.	.	.	.	.	.	.	.	.	.	.	.	.	.	.	.
aBG5	-	-	-	-	.	-	-	-	-	C	.	.	.	.	.	.	.	.	.	.	.	.	.	.	.	.	.	.	.	.	.	.	.	.	.	.	.	.	.	.	.	.	.	.	.	.	.	.	.
aBG7	.	.	G	.	.	.	.	.	.	C	.	.	.	.	.	.	.	.	.	.	.	.	.	.	.	.	.	.	C	.	.	.	.	.	.	.	.	.	.	.	.	.	.	.	.	.	.	.	.
aBG8	-	-	-	-	.	-	-	-	-	-	.	.	.	.	.	.	.	.	.	.	.	.	.	.	.	.	.	.	.	.	.	.	.	.	.	.	.	.	.	.	.	.	.	.	.	.	.	.	.
aBG9	-	-	-	-	.	-	-	-	-	C	.	.	.	.	.	.	.	.	T	.	.	.	.	C	.	.	.	.	.	.	.	A	.	.	T	.	.	G	.	G	.	.	.	.	A	.	.	.	.
aDog1	-	-	-	.	.	C	.	.	.	C	.	.	.	.	.	.	.	.	.	.	.	.	C	.	.	.	.	.	.	.	C	.	.	.	T	.	.	.	.	.	.	.	C	.	.	.	.	.	.
aDog3	-	-	-	.	.	.	.	.	.	C	.	.	.	.	.	.	.	.	.	.	.	.	.	.	.	.	.	.	.	.	.	.	.	.	.	.	.	.	.	.	.	.	.	.	.	.	.	.	.
aDog4	-	-	-	.	.	.	.	.	.	C	.	.	.	.	.	.	.	.	.	.	.	.	.	.	.	.	.	.	.	.	.	.	.	.	.	.	.	.	.	.	.	.	.	.	.	.	.	.	.
aDog5	-	-	-	.	.	.	.	.	.	C	.	.	.	.	.	.	.	.	.	.	.	.	.	.	.	.	.	.	.	.	.	.	.	.	.	.	.	.	.	.	.	.	.	.	.	.	.	.	.
aDog6	-	-	-	.	.	.	.	.	.	C	.	.	.	.	.	.	.	.	.	.	.	.	C	.	.	.	.	.	.	.	.	A	.	.	.	.	.	.	.	.	.	.	.	.	.	.	.	.	.
aDog8	-	-	-	.	.	.	.	.	.	C	.	.	.	.	.	.	.	.	.	.	.	.	C	.	.	.	.	.	.	.	.	A	.	.	.	.	.	G	.	.	.	.	C	.	.	.	.	.	.
adogPIC-1	-	-	G	.	.	.	.	.	.	C	.	.	.	.	.	.	.	.	.	.	.	.	C	.	.	.	.	.	.	.	.	A	.	.	.	.	.	G	.	.	.	.	C	.	.	.	.	.	.
adogPIC-2	-	-	G	.	C	.	.	.	.	C	.	.	.	.	.	.	.	.	T	.	.	.	.	C	.	.	.	.	.	.	.	A	.	.	T	.	.	G	.	G	.	.	.	.	A	.	.	.	.
adogPIC-3	-	-	G	.	.	.	.	.	.	C	.	.	.	.	.	.	.	.	.	.	.	.	.	.	.	.	.	.	.	.	.	A	.	.	.	.	.	.	.	.	.	.	.	.	.	.	.	.	.
adogPIC-4	-	-	.	.	.	.	.	.	.	C	.	.	.	.	.	.	.	.	.	.	.	.	C	.	.	.	.	.	.	.	.	A	.	.	.	.	.	G	.	.	.	.	C	.	.	.	.	.	.
adogPIC-5	-	-	G	.	.	.	.	.	.	C	.	.	.	.	.	.	.	.	.	.	.	.	.	.	.	.	.	.	.	.	.	A	.	.	.	.	.	T	.	.	.	.	.	.	.	.	.	.	.
aEurA01	-	-	-	-	.	-	-	-	-	-	-	-	-	-	-	.	.	.	.	.	.	.	C	.	.	.	.	.	.	.	.	A	.	.	.	.	.	G	.	.	.	.	C	.	.	.	.	.	.
aEurA02	-	-	-	-	.	-	-	-	-	-	-	-	-	-	-	.	.	.	.	.	.	.	C	.	.	.	.	.	.	.	.	A	.	.	.	.	.	G	.	.	.	.	C	.	.	.	.	.	.
aEurA03	-	-	-	-	.	-	-	-	-	-	-	-	-	-	-	.	.	.	.	.	.	.	.	.	.	.	.	.	.	.	C	A	.	.	T	.	C	G	.	.	.	.	.	.	.	.	.	.	.
aEurA04	-	-	-	-	.	-	-	-	-	-	-	-	-	-	-	.	.	.	.	.	.	.	C	.	.	.	.	.	.	.	.	A	.	.	.	.	.	G	.	.	.	.	C	.	.	.	.	.	.
aEurA05	-	-	-	-	.	-	-	-	-	-	-	-	-	-	-	.	.	.	.	.	.	.	.	.	.	.	.	.	.	.	.	.	.	.	.	.	.	.	.	.	.	.	.	.	.	.	.	.	.
aEurA06	-	-	-	-	.	-	-	-	-	-	-	-	-	-	-	.	T	.	.	.	.	.	C	.	.	.	.	.	.	.	.	A	.	.	.	.	.	G	.	.	.	.	C	.	.	.	.	.	.
aEurA07	-	-	-	-	.	-	-	-	-	-	-	-	-	-	-	.	.	.	.	.	.	.	C	.	.	.	.	.	.	.	.	A	.	.	.	.	.	G	.	.	.	.	C	.	.	.	.	.	.
aEurA17	-	-	-	-	.	-	-	-	-	-	-	-	-	-	-	.	.	.	.	.	.	.	.	.	.	.	.	.	.	.	.	A	.	.	.	.	.	G	.	.	.	.	C	.	.	.	.	.	.
aEurA18	-	-	-	-	.	-	-	-	-	-	-	-	-	-	-	.	.	.	.	.	.	.	C	.	.	.	.	.	.	.	.	A	.	.	.	.	.	G	.	.	.	.	C	.	.	.	.	.	.
aEurA19	-	-	-	-	.	-	-	-	-	-	-	-	-	-	-	.	.	.	.	.	.	.	C	.	.	.	.	.	.	.	.	A	.	.	.	.	.	G	.	.	.	.	C	.	.	.	.	.	.
aEurA20	-	-	-	-	.	-	-	-	-	C	.	.	.	.	.	.	.	.	.	.	.	.	C	.	.	.	.	.	.	.	.	A	.	.	.	.	.	G	.	.	.	.	C	.	.	.	-	-	-
aEurA21	-	-	-	-	.	-	-	-	-	C	.	G	.	T	.	.	.	.	.	.	.	.	C	.	.	.	.	.	.	.	.	A	.	.	.	.	.	G	.	.	.	.	C	.	.	.	-	-	-
aEurA22	-	-	-	-	.	-	-	-	-	C	.	G	.	.	.	.	.	.	.	.	.	.	C	.	.	.	.	.	.	.	.	A	.	.	.	.	.	G	.	.	.	.	C	.	.	.	-	-	-
aEurA23	-	-	-	-	.	-	-	-	-	C	.	G	.	.	.	.	.	.	.	.	.	.	.	.	.	.	.	.	.	.	C	A	.	.	T	.	C	.	.	.	.	.	.	.	.	.	-	-	-
aEurA24	-	-	-	-	.	-	-	-	-	C	.	.	.	.	.	.	.	.	.	.	.	.	.	.	.	.	.	.	.	.	C	A	.	.	T	.	C	.	.	.	.	.	.	.	.	.	-	-	-
aEurA25	-	-	-	-	.	-	-	-	-	C	.	.	.	.	.	.	.	.	.	.	.	.	.	.	.	.	.	.	.	.	C	A	.	.	T	.	C	.	.	.	.	.	.	.	.	.	-	-	-
aEurA26	-	-	-	-	.	-	-	-	-	C	.	.	.	.	.	.	.	.	.	.	.	.	.	.	.	.	.	.	.	.	C	A	.	.	T	.	C	.	.	.	.	.	.	.	.	.	-	-	-
aEurA27	-	-	-	-	.	-	-	-	-	C	.	.	.	.	.	.	.	.	.	.	.	.	.	.	.	.	.	.	.	.	C	A	.	.	T	.	C	.	.	.	.	.	.	.	.	.	-	-	-
aEurA28	-	-	-	-	.	-	-	-	-	C	.	.	.	.	.	.	.	.	.	.	.	.	.	.	.	.	.	.	.	.	C	A	.	.	T	.	C	.	.	.	.	.	.	.	.	.	-	-	-
aEurA29	-	-	-	-	.	-	-	-	-	C	.	.	.	.	.	.	.	.	.	.	.	.	.	.	.	.	.	.	.	.	C	A	.	.	T	.	C	.	.	.	.	.	.	.	.	.	-	-	-
aEurA30	-	-	-	-	.	-	-	-	-	C	.	.	.	.	.	.	.	.	.	.	.	.	C	.	.	.	.	.	.	.	.	A	.	.	.	.	.	G	.	.	.	.	C	.	.	.	-	-	-
aEurA31	-	-	-	-	.	-	-	-	-	C	.	.	.	.	.	.	.	.	.	.	.	.	.	.	.	.	.	.	.	.	C	A	.	.	T	.	C	G	.	.	.	.	.	.	.	.	-	-	-
aEurA32	-	-	-	-	.	-	-	-	-	C	.	G	.	.	.	.	.	.	.	.	.	.	C	.	.	.	.	.	.	.	.	A	.	.	.	.	.	G	.	.	.	.	C	.	.	.	-	-	-
aEurA33	-	-	-	-	.	-	-	-	-	C	.	.	.	.	.	.	.	.	.	.	.	.	.	.	.	.	.	.	.	.	C	A	.	.	T	.	C	G	.	G	.	.	.	.	.	.	-	-	-
aEurA34	-	-	-	-	.	-	-	-	-	C	.	.	.	.	.	.	.	.	.	.	.	.	.	.	.	.	.	.	.	.	.	.	.	.	.	.	.	.	.	.	.	.	.	.	A	.	-	-	-
aEurA35	-	-	-	-	.	-	-	-	-	C	.	.	.	.	.	.	.	.	.	.	.	.	.	.	.	.	.	.	.	.	.	A	.	.	T	.	C	G	.	.	.	.	.	.	.	.	-	-	-
aEurA36	-	-	-	-	.	-	-	-	-	C	.	.	.	.	.	.	.	.	.	.	T	.	.	.	.	.	.	.	.	.	C	A	.	.	T	.	C	.	.	.	.	.	.	.	.	.	-	-	-
aEurA37	-	-	-	-	.	-	-	-	-	C	.	.	.	.	.	.	.	.	.	.	.	.	.	.	.	.	.	.	.	.	C	A	.	.	T	.	C	.	.	.	.	.	.	.	.	.	-	-	-
aEurA38	-	-	-	-	.	-	-	-	-	C	.	.	.	.	.	.	.	.	.	.	.	.	.	.	.	.	.	.	.	.	C	A	.	.	T	.	C	G	.	.	.	.	.	.	.	.	-	-	-
aEurA39	-	-	-	-	.	-	-	-	-	C	.	.	.	.	.	.	.	.	.	.	.	.	.	.	.	.	.	.	.	.	.	A	.	.	.	.	.	T	.	.	.	.	.	.	.	.	-	-	-
aEurA40	-	-	-	-	.	-	-	-	-	C	.	.	.	.	.	.	.	.	.	.	.	.	C	.	.	.	.	.	.	.	.	A	.	.	.	.	.	G	.	.	.	.	C	.	.	.	-	-	-
aEurA41	-	-	-	-	.	-	-	-	-	C	.	G	.	.	.	.	.	.	.	.	.	.	C	.	.	.	.	.	.	.	.	T	.	.	.	.	.	G	.	.	.	.	C	.	.	.	-	-	-
aEurA42	-	-	-	-	.	-	-	-	-	C	.	.	.	.	.	.	.	.	.	.	.	.	.	.	.	.	.	.	.	.	C	A	.	.	T	.	C	G	.	.	.	.	.	.	.	.	-	-	-
aEurA43	-	-	-	-	.	-	-	-	-	C	.	.	.	.	.	.	.	.	.	.	.	.	C	.	.	.	.	.	.	.	.	A	.	.	.	.	.	G	.	.	.	.	C	.	.	.	-	-	-
aEurA44	-	-	-	-	.	-	-	-	-	C	.	.	.	.	.	.	.	.	.	.	.	.	.	.	.	.	.	.	.	.	.	A	.	.	.	.	.	G	.	.	.	.	C	.	.	.	-	-	-
aEurA45	-	-	-	-	.	-	-	-	-	C	.	.	.	.	.	.	.	.	.	.	.	.	C	.	.	.	.	.	.	.	.	A	.	.	.	.	.	G	.	.	.	.	C	.	.	.	-	-	-
aEurA46	-	-	-	-	.	-	-	-	-	C	.	.	.	.	.	.	.	.	.	.	.	.	C	.	.	.	.	.	.	.	.	A	.	.	.	.	.	G	.	.	.	.	C	.	.	.	-	-	-
aEurA47	-	-	-	-	.	-	-	-	-	C	.	.	.	.	.	.	.	.	.	.	.	.	.	.	.	.	.	T	.	.	C	A	.	.	T	.	C	G	.	.	.	.	.	.	.	.	-	-	-
aEurA48	-	-	-	-	.	-	-	-	-	C	.	.	.	.	.	.	.	.	.	.	.	.	.	.	.	.	.	.	.	.	.	A	.	.	.	.	.	G	.	.	.	.	C	.	.	.	-	-	-
aEurA49	-	-	-	-	.	-	-	-	-	C	.	.	.	.	.	.	.	.	.	.	.	.	.	.	.	.	.	.	.	.	C	A	.	.	T	.	C	G	.	.	.	.	.	.	.	.	-	-	-
aEurA50	-	-	-	-	.	-	-	-	-	C	.	.	.	.	.	.	.	.	.	.	.	.	.	.	.	.	.	.	.	.	C	A	.	.	T	.	C	G	.	.	.	.	.	.	.	.	-	-	-
aEurA51	-	-	-	-	.	-	-	-	-	C	.	.	.	.	.	.	.	.	.	.	.	.	.	.	.	.	.	.	.	.	C	A	.	.	T	.	C	.	.	.	.	.	.	.	.	.	-	-	-
aEurA52	-	-	-	-	.	-	-	-	-	C	.	.	.	.	.	.	.	.	.	.	.	.	.	.	.	.	.	.	.	.	.	A	.	.	.	.	.	G	.	.	.	.	C	.	.	.	-	-	-
aEurA53	-	-	-	-	.	-	-	-	-	C	.	G	.	.	.	.	.	.	.	.	.	.	C	.	.	.	.	.	.	.	.	A	.	.	.	.	.	G	.	.	.	.	C	.	.	.	-	-	-
aEurA54	-	-	-	-	.	-	-	-	-	C	.	.	.	.	.	.	.	.	.	.	.	.	.	.	.	.	.	.	.	.	.	A	.	.	.	.	.	G	.	.	.	.	C	.	.	.	-	-	-
aEurA55	-	-	-	-	.	-	-	-	-	C	.	.	.	.	.	.	.	.	.	.	.	.	.	.	.	.	.	.	.	.	.	A	.	.	.	.	.	G	.	.	.	.	C	.	.	.	-	-	-
aEurA56	-	-	-	-	.	-	-	-	-	C	.	.	.	.	.	A	.	.	.	.	.	.	C	.	.	.	.	.	.	.	.	A	.	.	.	.	.	G	.	.	.	.	C	.	A	.	-	-	-
aEurA57	-	-	-	-	.	-	-	-	-	C	.	.	.	.	.	.	.	.	.	.	.	.	C	.	.	.	.	.	.	.	.	A	.	.	.	.	.	G	.	.	.	.	C	.	.	.	-	-	-
aEurA58	-	-	-	-	.	-	-	-	-	C	.	.	.	.	.	.	.	.	.	.	.	.	C	.	.	.	.	.	.	.	.	A	.	.	.	.	.	G	.	.	.	.	C	.	.	.	-	-	-
aEurA59	-	-	-	-	.	-	-	-	-	C	.	.	.	.	.	.	.	.	.	.	.	.	C	.	.	T	.	.	.	.	.	A	.	.	.	.	.	G	.	.	.	.	C	.	.	.	-	-	-
aEurA60	-	-	-	-	.	-	-	-	-	C	.	.	.	.	.	.	.	.	.	.	.	.	C	.	.	.	.	.	.	.	.	A	.	.	.	.	.	G	.	.	.	.	C	.	.	.	-	-	-
aEurA61	-	-	-	-	.	-	-	-	-	C	.	G	.	.	.	.	.	.	.	.	.	.	.	.	.	.	.	.	.	.	.	A	.	.	.	.	.	.	.	G	.	.	.	.	A	.	-	-	-
aEurA62	-	-	-	-	.	-	-	-	-	C	.	.	.	.	.	.	.	.	.	.	.	.	.	.	.	.	.	.	.	.	.	.	.	.	.	.	.	.	.	.	.	.	.	.	.	.	-	-	-
aEurA63	-	-	-	-	.	-	-	-	-	C	.	.	.	.	.	.	.	.	.	.	.	.	.	.	.	.	.	.	.	.	.	.	.	.	.	.	.	.	.	G	.	.	.	.	.	.	-	-	-
aEurA64	-	-	-	-	.	-	-	-	-	C	.	G	.	.	.	.	.	.	.	.	.	.	.	.	.	.	.	.	.	.	.	.	.	.	.	.	.	.	.	.	.	.	.	.	.	.	-	-	-
aEurA65	-	-	-	-	.	-	-	-	-	C	.	G	.	.	.	.	.	.	.	.	.	.	.	.	.	.	.	.	.	.	.	.	.	.	.	.	.	.	.	.	.	.	.	.	.	.	-	-	-
aEurA66	-	-	-	-	.	-	-	-	-	C	.	G	.	.	.	.	.	.	.	.	.	.	.	.	.	.	.	.	.	.	.	.	.	.	.	.	.	.	.	.	.	.	.	.	.	.	-	-	-
aEurA67	-	-	-	-	.	-	-	-	-	C	.	.	.	.	.	.	.	.	.	.	.	.	C	.	.	.	.	.	.	.	.	A	.	.	.	.	.	G	.	.	.	.	C	.	.	.	-	-	-
aEurA68	-	-	-	-	.	-	-	-	-	C	.	.	.	.	.	.	.	.	T	.	.	.	.	C	.	.	.	.	.	.	.	A	.	.	T	.	.	G	.	G	.	.	.	.	A	.	-	-	-
aEurA69	-	-	-	-	.	-	-	-	-	C	.	.	.	.	.	.	.	.	.	.	.	.	C	.	.	.	.	.	.	.	.	A	.	.	.	.	.	G	.	.	.	.	C	.	.	.	-	-	-
aEurA70	-	-	-	-	.	-	-	-	-	C	.	.	.	.	.	.	.	.	.	.	.	.	C	.	.	.	.	.	.	.	.	A	.	.	.	.	.	G	.	.	.	.	C	.	.	.	-	-	-
aEurA71	-	-	-	-	.	-	-	-	-	C	.	.	.	.	T	.	.	.	.	.	.	.	.	.	.	.	.	.	.	.	C	A	.	.	T	.	C	G	.	.	.	.	.	.	.	.	-	-	-
aEurA72	-	-	-	-	.	-	-	-	-	C	.	.	.	.	.	.	.	.	.	.	.	.	.	.	.	.	.	.	.	.	C	A	.	.	T	.	C	G	.	.	.	.	.	.	.	.	-	-	-
aEurA73	-	-	-	-	.	-	-	-	-	C	.	.	.	.	.	.	.	.	.	.	.	.	.	.	.	.	.	.	.	.	C	A	.	.	T	.	C	G	.	.	.	.	.	.	.	.	-	-	-
aEurA74	-	-	-	-	.	-	-	-	-	C	.	.	.	.	.	.	.	.	.	.	.	.	.	.	.	.	.	.	.	.	C	A	.	.	T	.	C	G	.	.	.	.	.	.	.	.	-	-	-
aEurA75	-	-	-	-	.	-	-	-	-	C	G	.	.	.	.	.	.	.	.	.	.	.	.	.	.	.	.	.	.	.	C	A	.	.	T	.	C	G	.	.	.	.	.	.	.	.	-	-	-
aEurA76	-	-	-	-	.	-	-	-	-	C	G	.	.	.	.	.	.	.	.	.	.	.	.	.	.	.	.	.	.	.	C	A	.	.	T	.	C	G	.	.	.	.	.	.	.	.	-	-	-
aEurA77	-	-	-	-	.	-	-	-	-	C	.	.	.	.	.	.	.	.	.	.	.	.	.	.	.	.	.	.	.	.	C	A	.	.	T	.	C	G	.	.	.	.	.	.	.	.	-	-	-
aEurA78	-	-	-	-	.	-	-	-	-	C	.	.	.	.	.	.	.	.	.	.	.	.	.	.	.	.	.	.	.	.	.	.	.	.	.	.	.	.	.	.	.	.	.	.	.	.	-	-	-
aEurA79	-	-	-	-	.	-	-	-	-	C	.	.	.	.	.	.	.	.	.	.	.	.	.	.	.	.	.	.	.	.	.	.	.	.	.	.	.	.	.	.	.	.	.	.	.	.	-	-	-
aEurA80	-	-	-	-	.	-	-	-	-	C	.	.	.	.	.	.	.	.	.	.	.	.	.	.	.	.	.	.	.	.	.	.	.	.	.	.	.	.	.	.	.	.	.	.	.	.	-	-	-
aEurA81	-	-	-	-	.	-	-	-	-	C	.	G	.	.	.	.	.	.	.	.	.	.	C	.	.	.	.	.	.	.	.	A	.	.	.	.	.	G	.	.	.	.	C	.	.	.	-	-	-
aEurA82	-	-	-	-	.	-	-	-	-	C	.	.	.	.	.	.	.	.	.	.	.	.	C	.	.	.	.	.	.	.	.	A	.	.	.	.	.	G	.	.	.	.	C	.	.	.	-	-	-
aEurA83	-	-	-	-	.	-	-	-	-	C	.	.	.	.	.	.	.	.	.	.	.	.	C	.	.	.	.	.	.	.	.	A	.	.	.	.	.	G	.	.	.	.	C	.	.	.	-	-	-
aEurA84	-	-	-	-	.	-	-	-	-	C	.	.	.	.	.	.	.	.	.	.	.	.	.	.	.	.	.	.	.	.	C	A	.	.	T	.	C	.	T	.	.	.	.	.	.	.	-	-	-
aEurA85	-	-	-	-	.	-	-	-	-	C	G	.	.	.	.	.	.	.	.	.	.	.	.	.	.	.	.	.	.	.	C	A	.	.	T	.	C	G	.	.	.	.	.	.	.	.	-	-	-
aEurANS16	-	-	G	.	.	.	.	.	.	C	?	?	?	.	.	.	.	.	.	.	.	.	.	.	.	.	.	.	.	.	.	A	.	.	.	.	.	.	.	.	.	.	.	.	.	.	.	.	.
aEurANS17	-	-	G	.	.	.	.	.	.	C	?	?	?	.	.	.	.	.	.	.	.	.	.	.	.	.	.	.	.	.	.	A	.	.	.	.	.	T	.	.	.	.	.	.	.	.	.	.	.
aEurANS18	-	-	G	.	.	.	.	.	.	C	?	?	?	.	.	.	.	.	.	.	.	.	.	.	.	.	.	.	.	.	.	A	.	.	.	.	.	T	.	.	.	.	.	.	.	.	.	.	.
aEurANS19	-	-	G	.	.	.	.	.	.	C	?	?	?	.	.	.	.	.	.	.	.	.	.	.	.	.	.	.	.	.	.	A	.	.	.	.	.	T	.	.	.	.	.	.	.	.	.	.	.
aEurANS20	-	-	-	-	.	-	-	-	-	-	-	-	-	.	.	.	.	.	.	.	.	.	C	.	.	.	.	.	.	.	.	A	.	.	.	.	.	G	.	.	.	.	C	.	.	.	.	.	.
aEurANS21	-	-	-	-	.	-	-	-	-	-	-	-	-	.	.	.	.	.	.	.	.	.	.	.	.	.	.	.	C	.	.	.	.	.	.	.	.	.	.	.	.	.	.	.	.	.	.	.	.
aEurANS22	-	-	-	-	.	-	-	-	-	-	-	-	-	.	.	.	.	.	.	.	.	.	.	.	.	.	.	.	.	.	.	A	.	.	.	.	.	.	.	.	.	.	.	.	.	.	.	.	.
aEurANS23	-	-	-	-	.	-	-	-	-	-	-	-	-	.	.	.	.	.	.	T	.	.	.	.	.	.	.	.	.	.	.	.	.	.	.	.	.	.	.	.	.	.	.	.	.	.	.	.	.
aEurANS24	-	-	-	-	.	-	-	-	-	-	-	-	-	.	.	.	.	.	.	.	.	.	.	.	.	.	.	.	.	.	.	A	.	.	.	.	.	G	.	.	.	.	C	.	.	.	.	.	.
aEurANS25	-	-	-	-	.	-	-	-	-	-	-	-	-	.	.	.	.	.	.	.	.	.	.	.	.	.	.	.	.	.	.	A	.	.	.	.	.	.	.	.	.	.	.	.	.	.	.	.	.
aEurANS26	-	-	-	-	.	-	-	-	-	-	-	-	-	.	.	.	.	.	.	.	.	.	.	.	.	.	.	.	.	.	.	.	.	.	.	.	.	.	.	.	.	.	.	.	.	.	.	.	.
aEurANS27	-	-	-	-	.	-	-	-	-	-	-	-	-	.	.	.	.	.	?	.	.	.	.	C	.	.	.	.	.	.	.	A	.	.	?	.	.	G	?	?	.	.	?	T	.	?	.	.	.
aEurANS28	-	-	-	-	.	-	-	-	-	-	-	-	-	.	.	.	.	.	.	.	.	.	.	.	.	.	.	.	C	.	.	.	.	.	.	.	.	.	.	.	.	.	.	.	.	.	.	.	.
aEurANS29	-	-	-	-	.	-	-	-	-	-	-	-	-	.	.	A	.	.	.	.	.	.	.	.	.	.	.	.	.	.	.	A	.	.	.	.	.	.	.	?	.	.	.	.	.	.	A	.	.
aEurANS30	-	-	-	-	.	-	-	-	-	-	-	-	-	.	.	.	.	.	.	.	.	.	.	.	.	.	.	.	.	.	.	A	.	.	.	.	.	G	.	G	.	.	C	T	.	.	.	.	.
aEurANS31	-	-	-	-	.	-	-	-	-	-	-	-	-	.	.	.	.	.	.	.	.	.	C	.	.	.	.	.	.	.	.	A	.	.	.	.	.	G	.	.	.	.	C	.	.	.	.	.	.
aEurANS32	-	-	-	-	.	-	-	-	-	-	-	-	-	.	.	.	.	.	.	.	T	.	C	.	.	.	.	.	.	.	.	A	.	.	.	.	.	G	.	.	.	.	C	.	.	.	.	.	.
aEurANS33	-	-	-	-	.	-	-	-	-	-	-	-	-	.	.	.	.	.	.	.	.	.	C	.	.	.	.	.	.	.	.	A	.	.	.	.	.	G	.	.	.	.	C	.	.	.	.	.	.
aEurANS34	-	-	-	-	.	-	-	-	-	-	-	-	-	.	.	.	.	.	.	.	.	.	.	.	.	.	.	.	.	.	.	A	.	.	.	.	.	.	.	.	.	.	.	.	.	.	.	.	.
aEurANS35	-	-	-	-	.	-	-	-	-	-	-	-	-	.	.	.	.	.	.	.	.	.	C	.	.	.	.	.	.	.	.	A	.	.	.	.	.	G	.	.	.	.	C	.	.	.	.	.	.
aEurANS36	-	-	-	-	.	-	-	-	-	-	-	-	-	.	?	.	.	.	.	.	.	.	C	.	.	.	.	.	.	.	.	A	.	.	.	.	.	G	.	.	.	.	C	.	.	.	.	.	.
aEurANS37	-	-	-	-	.	-	-	-	-	-	-	-	-	.	.	.	.	.	.	.	.	.	C	.	.	.	.	.	.	.	.	A	.	.	.	.	.	G	.	.	.	.	C	.	.	.	.	.	.
aEurANS38	-	-	-	-	.	-	-	-	-	-	-	-	-	.	.	.	.	.	.	.	.	.	.	.	.	.	.	.	.	.	.	A	.	.	.	.	.	G	.	.	.	.	C	T	.	.	.	.	.
aEurANS39	-	-	-	-	.	-	-	-	-	-	-	-	-	.	.	.	.	.	.	.	.	.	C	.	.	.	.	.	.	.	.	A	.	.	.	.	.	G	.	.	.	.	C	.	.	.	.	.	.
aEurANS40	-	-	-	-	.	-	-	-	-	-	-	-	-	.	.	.	.	.	.	.	.	.	C	.	.	.	.	.	.	.	.	A	.	.	.	.	.	G	.	.	.	.	C	.	.	.	.	.	.
aEurANS41	-	-	-	-	.	-	-	-	-	-	-	-	-	.	.	.	.	.	.	.	.	.	C	.	.	.	.	.	.	.	.	A	.	.	.	.	.	G	.	.	.	.	C	.	.	.	.	.	.
aEurANS42	-	-	-	-	.	-	-	-	-	-	-	-	-	.	.	.	.	.	.	.	.	.	C	.	.	.	.	.	.	.	.	A	.	.	.	.	.	G	.	.	.	.	C	.	.	G	.	.	.
aEurANS43	-	-	-	-	.	-	-	-	-	-	-	-	-	.	.	.	.	.	.	.	.	.	C	.	.	.	.	.	.	.	.	A	.	.	.	.	.	G	.	.	.	.	C	.	.	.	.	.	.
aEurANS44	-	-	-	-	.	-	-	-	-	-	-	-	-	.	.	.	.	.	.	.	.	.	.	.	.	.	.	.	C	.	.	.	.	.	.	.	.	.	.	.	.	.	.	.	.	.	.	.	.
aEurANS45	-	-	-	-	.	-	-	-	-	-	-	-	-	.	.	.	.	.	.	.	.	.	.	.	.	.	.	.	.	.	.	.	.	.	.	.	.	.	.	.	.	.	.	.	.	.	.	.	.
aEurANS46	-	-	-	-	.	-	-	-	-	-	-	-	-	.	.	.	.	.	.	.	.	.	C	.	.	.	.	.	.	.	.	A	.	.	.	.	.	G	.	.	.	.	C	.	.	.	.	.	.
aEurANS47	-	-	-	-	.	-	-	-	-	-	-	-	-	.	.	.	.	.	.	.	.	.	C	.	.	.	.	.	.	.	.	A	.	.	.	.	.	G	.	.	.	.	C	.	.	.	.	.	.
aEurANS48	-	T	G	.	.	.	.	.	.	C	.	.	.	.	.	.	.	.	.	.	.	.	.	.	.	.	.	.	.	.	.	A	.	.	.	.	.	.	.	.	.	.	.	.	.	.	.	.	.
aEurANS49	.	.	G	.	.	.	.	.	.	C	.	.	.	.	.	.	.	.	.	.	.	.	.	.	.	.	.	.	.	.	.	.	.	.	.	.	.	.	.	G	.	.	.	.	.	.	.	.	.
aEurANS50	.	.	G	.	.	.	.	.	.	C	.	G	.	.	.	.	.	.	.	.	.	.	.	.	.	.	.	.	.	.	.	.	.	.	.	.	.	.	.	.	.	.	.	.	.	.	.	.	.
aEurANS51	.	.	G	.	.	.	.	.	.	C	.	.	.	.	.	.	.	.	.	.	.	.	.	.	.	.	.	.	.	.	.	.	.	.	.	.	.	.	.	.	.	.	.	.	.	.	.	.	.
aEurANS52	.	.	G	.	.	.	.	.	.	C	.	.	.	.	.	.	.	.	.	.	.	.	.	.	.	.	.	.	.	.	.	.	.	.	.	.	.	.	.	.	.	.	.	.	.	.	.	.	.
aEurANS53	.	.	.	.	.	.	.	.	.	C	.	G	.	.	.	.	.	.	.	.	.	.	.	.	.	.	.	.	.	.	.	A	.	.	.	.	.	.	.	G	.	.	.	.	A	.	.	.	.
aOcea20	-	-	-	-	.	-	-	-	-	-	-	-	-	-	-	.	.	.	.	.	.	.	C	.	.	.	.	.	.	.	.	A	.	.	.	.	.	G	.	.	.	.	C	.	.	.	.	.	.
aOcea21	-	-	-	-	.	-	-	-	-	-	-	-	-	-	-	.	.	.	T	.	.	.	.	C	.	.	.	.	.	.	.	A	.	.	T	.	.	G	.	G	.	.	.	.	A	.	.	.	.
aOcea22	-	-	-	-	.	-	-	-	-	-	-	-	-	-	-	.	.	.	.	.	.	.	C	.	.	.	.	.	.	.	.	A	.	.	.	.	.	G	.	.	.	.	C	.	.	.	.	.	.
aOcea23	-	-	-	-	.	-	-	-	-	-	-	-	-	-	-	.	.	.	.	.	.	.	.	.	.	.	.	.	.	.	.	.	.	.	.	.	.	.	.	.	G	.	.	.	A	.	.	.	.
aOcea24	-	-	-	-	.	-	-	-	-	-	-	-	-	-	-	.	.	.	.	.	.	.	.	.	.	.	.	.	.	.	.	.	.	.	.	.	.	.	.	.	G	.	.	.	A	.	.	.	.
aOcea25	-	-	-	-	.	-	-	-	-	-	-	-	-	-	-	.	.	.	.	.	.	.	.	.	.	.	.	.	.	.	.	.	.	.	.	.	.	.	.	.	G	.	.	T	A	.	.	.	.
aOcea26	-	-	-	-	.	-	-	-	-	-	-	-	-	-	-	.	.	.	.	.	.	.	.	.	.	.	.	.	.	.	.	.	.	.	.	.	.	.	.	.	G	.	.	.	A	.	.	.	.
aOcea27	-	-	-	-	.	-	-	-	-	-	-	-	-	-	-	.	.	.	.	.	.	.	.	.	.	.	.	.	.	.	.	.	.	.	.	.	.	.	.	.	G	.	.	.	A	.	.	.	.
aOcea28	-	-	-	-	.	-	-	-	-	-	-	-	-	-	-	.	.	.	.	.	.	.	.	.	.	.	.	.	.	.	.	.	.	.	.	.	.	.	.	.	G	.	.	.	A	.	.	.	.
aOcea29	-	-	-	-	.	-	-	-	-	-	-	-	-	-	-	.	.	.	.	.	.	.	.	.	.	.	.	.	.	.	.	.	.	.	.	.	.	.	.	.	G	.	.	.	A	.	.	.	.
aOcea30	-	-	-	-	.	-	-	-	-	-	-	-	-	-	-	.	.	.	.	.	.	.	.	.	.	.	.	.	.	.	.	.	.	.	.	.	.	.	.	.	G	.	.	.	A	.	.	.	.
aOcea31	-	-	-	-	.	-	-	-	-	-	-	-	-	-	-	.	.	.	.	.	.	.	.	.	.	.	.	.	.	.	.	.	.	.	.	.	.	.	.	.	G	.	.	.	A	.	.	.	.
aOcea32	-	-	-	-	.	-	-	-	-	-	-	-	-	-	-	.	.	.	.	.	.	.	.	.	.	.	.	.	.	.	.	.	.	T	.	.	.	.	.	.	.	.	.	.	.	.	.	.	.
aOcea33	-	-	-	-	.	-	-	-	-	-	-	-	-	-	-	.	.	.	.	.	.	.	.	.	.	.	.	.	.	.	.	A	.	.	.	.	.	T	.	.	.	.	.	.	.	.	.	.	.
aPacN1	-	-	-	.	.	.	.	.	.	C	.	.	.	.	.	.	.	.	.	.	.	.	.	.	.	.	.	.	.	.	.	.	.	.	.	.	.	.	.	.	G	.	.	.	A	.	.	.	.
aPacN2	-	-	-	.	.	.	.	.	.	C	.	.	.	.	.	.	.	.	.	.	.	.	.	.	.	.	.	.	.	.	.	.	.	.	.	.	.	.	.	.	G	.	.	.	A	.	.	.	.
aPacN3	-	-	-	.	.	.	.	.	.	C	.	.	.	.	.	.	.	.	?	?	?	?	.	.	.	.	.	.	.	.	.	?	.	.	.	.	.	?	.	.	?	.	.	.	?	.	.	.	.
aPacN4	-	-	-	.	.	.	.	.	.	C	.	.	.	.	.	.	.	.	.	.	.	.	.	.	.	.	.	.	.	.	.	.	.	.	.	.	.	.	.	.	.	.	.	.	.	.	.	.	.
aPacN5	-	-	-	.	.	.	.	.	.	?	.	.	.	.	.	.	.	.	.	.	.	.	.	.	.	.	.	.	.	.	.	.	.	.	.	.	.	.	.	.	.	.	.	.	A	.	.	.	.
aPacN6	-	-	-	.	.	.	.	.	.	C	.	.	.	.	.	.	.	.	T	.	.	.	.	C	.	.	.	.	.	.	.	A	.	.	T	.	.	G	.	G	.	.	.	.	A	.	.	.	.
aPacN7	-	-	-	.	.	.	.	.	.	C	.	.	.	.	.	.	.	.	.	.	.	.	.	.	.	.	.	.	.	.	.	.	.	.	.	.	.	.	.	.	G	.	.	.	A	.	.	.	.
aPacN8	-	-	-	.	.	.	.	.	.	C	.	.	.	.	.	.	.	.	?	.	.	.	.	.	.	.	.	.	.	.	.	?	.	.	.	.	.	?	.	.	?	.	.	.	?	.	.	.	.
aPacN9	-	-	-	.	.	?	?	.	.	C	.	.	.	.	.	.	.	.	.	.	.	.	.	.	.	.	.	.	.	.	.	.	.	.	.	.	.	?	.	.	.	.	.	.	?	.	.	.	.
aWolf1	-	-	-	.	.	.	.	.	.	C	.	.	C	.	.	.	.	.	?	?	?	?	?	?	?	?	?	?	?	?	?	?	?	?	?	?	?	?	?	?	.	.	C	.	.	.	.	.	.
aWolf10	-	-	-	.	.	.	.	C	.	C	.	.	.	.	.	.	.	?	?	?	?	?	?	?	?	?	?	?	?	?	?	A	C	.	.	?	?	?	?	?	.	.	.	.	?	.	.	.	.
aWolf2	-	-	-	.	.	.	.	.	.	C	.	.	.	.	.	.	.	.	.	.	.	.	C	.	.	.	.	.	.	.	C	.	.	T	.	C	.	.	.	.	.	.	.	.	.	.	.	.	.
aWolf3	-	-	-	.	.	.	.	.	.	C	.	.	.	.	.	.	.	.	.	.	.	.	.	.	.	.	.	.	.	.	.	.	.	.	.	.	.	.	.	.	.	.	.	.	.	.	.	.	.
aWolf4	-	-	-	.	.	.	.	.	.	C	.	.	.	.	.	.	.	.	T	.	.	.	C	.	.	.	.	.	.	.	.	.	.	.	.	.	.	.	.	.	.	.	.	.	.	.	.	.	.
aWolf5	-	-	-	.	.	.	.	.	.	C	.	G	.	.	.	.	.	.	.	.	.	.	C	.	.	.	.	.	.	.	.	A	.	.	T	.	C	.	.	.	.	.	.	.	.	.	.	.	.
aWolf6	-	-	-	.	.	.	.	.	.	C	.	.	.	.	.	.	.	.	.	.	.	.	.	.	.	.	.	.	.	.	.	.	.	.	.	.	.	.	.	.	.	.	.	.	.	.	.	.	.
aWolf8	-	-	-	.	.	.	.	.	.	C	.	.	.	.	.	.	.	.	.	.	.	.	C	.	.	.	.	.	.	.	.	A	.	.	.	.	.	.	.	.	.	.	.	.	.	.	.	.	.
aWolf9	-	-	-	.	.	.	.	.	.	?	.	.	?	?	?	?	.	.	T	.	.	.	.	.	.	.	.	.	.	.	.	.	.	.	.	.	.	.	.	.	.	.	.	T	.	.	.	.	.
B1	.	.	.	.	.	.	.	.	.	C	.	.	.	.	.	.	.	.	T	.	.	.	.	C	.	.	.	.	.	.	.	A	.	.	T	.	.	G	.	G	.	.	.	.	A	.	.	.	.
C1	A	.	.	.	.	.	.	.	.	C	.	.	.	.	.	.	.	.	.	.	.	.	C	.	.	.	.	.	.	.	.	A	.	.	.	.	.	G	.	.	.	.	C	.	.	.	.	.	.
D2	.	.	.	.	.	.	.	.	.	C	.	.	.	.	.	.	.	.	.	.	.	.	.	.	.	.	.	.	.	.	C	A	.	.	T	.	C	.	.	.	.	.	.	.	.	.	.	.	.
NC 002008.4	.	.	G	.	.	.	.	.	.	C	.	.	.	.	.	.	.	.	.	.	.	.	.	.	.	.	.	.	.	.	.	A	.	.	.	.	.	T	.	.	.	.	.	.	.	.	.	.	.
wolf1	-	-	-	.	.	.	.	.	.	C	.	.	.	.	.	.	.	.	.	.	.	.	.	.	.	.	.	.	.	T	.	.	.	.	.	.	.	.	.	.	.	.	.	.	.	.	.	.	.
wolf10	-	-	-	.	.	.	.	.	.	C	.	.	.	.	.	.	.	.	T	.	.	.	.	C	.	.	.	.	.	.	.	A	.	.	T	.	.	G	.	G	.	.	.	.	A	.	.	.	.
wolf11	-	-	-	.	.	.	.	.	.	C	.	.	.	.	.	.	.	.	.	.	.	.	C	.	.	.	.	.	.	.	C	A	.	.	.	.	C	.	.	.	.	.	.	.	.	.	.	.	.
wolf12	-	-	-	.	.	.	.	.	.	C	.	.	.	.	.	.	.	C	T	.	.	.	.	.	.	.	.	.	.	.	.	A	.	.	.	.	.	.	.	.	.	.	.	.	A	.	.	.	.
wolf13	-	-	-	.	.	.	.	.	.	C	.	.	.	.	.	.	.	.	.	.	.	.	C	.	T	.	.	.	.	.	C	A	.	.	.	.	.	.	.	.	.	.	.	.	A	.	.	.	.
wolf14	-	-	-	.	.	.	.	.	.	C	.	.	.	.	.	.	.	.	.	.	.	.	C	.	T	.	.	.	.	.	C	A	.	T	.	.	.	.	.	.	.	.	.	.	A	.	.	.	.
wolf15	-	-	-	.	.	.	.	.	.	C	.	.	.	.	.	.	.	C	T	.	.	.	.	.	.	.	.	.	.	.	.	A	.	.	.	.	.	.	.	.	.	.	.	.	A	.	.	.	.
wolf16	-	-	-	.	.	.	.	.	.	C	.	.	.	.	.	.	.	.	.	.	.	.	.	.	.	.	.	.	.	.	.	A	.	.	.	.	.	.	.	G	.	.	.	.	A	.	.	.	.
wolf17	-	-	-	.	.	.	.	.	.	C	.	G	.	.	.	.	.	.	.	.	.	.	.	.	.	.	.	.	.	.	.	A	.	.	.	.	.	.	.	G	.	.	.	.	A	.	.	.	.
wolf18	-	-	-	.	.	.	.	.	.	C	.	G	.	.	.	.	.	.	.	.	.	.	.	.	.	.	.	.	.	.	.	A	.	.	.	.	.	.	.	G	.	C	.	.	A	.	.	.	.
wolf2	-	-	-	.	.	.	.	.	.	C	.	.	.	.	.	.	.	.	.	.	.	.	.	.	.	.	.	.	.	T	.	.	.	.	.	.	.	.	.	.	.	.	.	.	.	.	.	.	.
wolf20	-	-	-	.	.	.	.	.	.	C	.	.	.	.	.	.	.	.	T	.	.	.	.	C	.	.	.	.	.	.	.	A	.	.	T	.	.	G	.	.	.	.	.	.	A	.	.	.	.
wolf21	-	-	-	.	.	.	.	.	.	C	.	.	.	.	.	.	.	.	T	.	.	.	.	C	.	.	.	.	.	.	.	A	.	.	T	.	.	G	.	G	.	.	.	.	A	.	.	.	.
wolf22	-	-	.	.	.	.	.	.	.	C	.	.	.	.	.	.	.	.	T	.	.	.	.	C	.	.	.	.	.	.	.	A	.	.	T	.	.	G	.	.	.	.	.	.	A	.	.	.	.
wolf23	-	-	.	.	.	.	.	.	.	C	.	.	.	.	.	.	.	.	T	.	.	.	.	C	.	.	.	.	.	.	.	A	.	.	T	.	.	.	.	.	.	.	.	.	A	.	.	.	.
wolf24	-	-	-	.	.	.	.	.	.	C	.	.	.	.	.	.	.	.	T	.	.	.	.	C	.	.	.	.	.	.	.	A	.	.	T	.	.	G	.	.	.	.	.	.	A	.	.	.	.
wolf25	-	-	-	.	.	.	.	.	.	C	.	G	.	.	.	.	.	.	.	.	.	.	.	.	.	.	.	.	.	.	.	A	.	.	.	.	.	.	.	G	.	.	.	.	A	.	.	.	.
wolf26	-	-	-	.	.	.	.	.	.	C	.	G	.	.	.	.	.	.	.	.	.	.	.	.	.	.	.	.	.	.	.	A	.	.	.	.	.	.	.	G	.	.	.	.	A	.	.	.	.
wolf27	-	-	-	.	.	.	.	.	.	C	.	G	.	.	.	.	.	.	T	.	.	.	.	.	.	.	.	.	.	T	C	A	.	.	.	.	.	.	.	.	.	.	.	.	A	.	.	.	.
wolf28	-	-	-	.	.	.	.	.	.	C	.	G	.	.	.	.	.	.	T	.	.	.	.	.	.	.	.	.	.	T	C	A	.	.	.	.	.	.	.	.	.	.	.	.	A	.	.	.	.
wolf29	-	-	-	.	.	.	.	.	.	C	.	.	.	.	.	.	.	.	.	.	.	.	C	.	.	.	.	.	.	.	.	A	.	.	.	.	C	.	.	.	.	.	.	.	.	.	.	.	.
wolf3	-	-	-	.	.	.	.	.	.	C	.	.	.	.	.	.	.	C	T	.	.	.	.	.	.	.	.	.	.	.	.	A	.	.	.	.	.	.	.	.	.	.	.	.	A	.	.	.	.
wolf30	-	-	-	.	.	.	.	.	.	C	.	.	.	.	.	.	.	.	.	.	.	.	C	.	.	.	.	.	.	.	C	A	.	.	.	.	C	.	.	.	.	.	C	.	.	.	.	.	.
wolf31	-	-	-	.	.	.	.	.	.	C	.	.	.	.	.	.	.	.	.	.	.	.	C	.	.	.	.	.	.	.	.	A	.	.	.	.	C	.	.	.	.	.	.	.	.	.	.	.	.
wolf32	-	-	-	.	.	.	.	.	.	C	.	G	.	.	.	.	.	.	.	.	.	.	.	.	.	.	.	.	.	.	.	A	.	.	.	.	.	.	.	G	.	.	.	.	A	.	.	.	.
wolf33	-	-	-	.	.	.	.	.	.	C	.	.	.	.	.	.	.	.	T	.	.	.	.	.	.	.	.	.	.	T	C	A	.	.	.	.	.	.	.	.	.	.	.	.	A	.	.	.	.
wolf34	-	-	-	.	.	.	.	.	.	C	.	G	.	.	.	.	.	.	.	.	.	.	.	.	.	.	.	.	.	.	.	A	.	.	.	.	.	.	.	G	.	.	.	.	A	.	.	.	.
wolf35	-	-	.	.	.	.	.	.	.	C	.	G	.	.	.	.	.	.	.	.	.	.	.	.	.	.	.	.	.	.	.	A	.	.	.	.	.	.	.	G	.	.	.	?	A	.	.	.	.
wolf36	-	.	.	.	.	.	.	.	.	C	.	.	.	.	.	.	.	.	.	.	.	.	C	.	.	.	.	.	.	.	.	A	.	?	.	.	C	.	.	.	.	.	.	.	.	.	.	.	.
wolf37	-	-	-	.	.	.	.	.	.	C	.	.	.	.	.	.	.	.	.	.	.	.	C	.	.	.	.	.	.	.	C	A	.	.	.	.	C	.	.	.	.	.	C	.	.	.	.	.	.
wolf4	-	-	-	.	.	.	.	.	.	C	.	.	.	.	.	.	.	.	.	.	.	.	.	.	.	.	.	.	.	.	.	A	.	.	.	.	.	.	.	G	.	.	.	.	A	.	.	.	.
wolf5	-	-	-	.	.	.	.	.	.	C	.	.	.	.	.	.	.	.	.	.	.	.	.	.	.	.	.	.	.	.	.	A	.	.	.	.	.	.	.	.	.	.	.	.	A	.	.	.	.
wolf6	-	-	-	.	.	.	.	.	.	C	.	G	.	.	.	.	.	.	.	.	.	.	.	.	.	.	.	.	.	.	.	A	.	.	.	.	.	G	.	G	.	.	.	.	A	.	.	.	.
wolf7	-	-	-	.	.	.	.	.	.	C	.	.	.	.	.	.	.	C	T	.	.	.	.	.	.	.	.	.	.	.	.	A	.	.	.	.	.	.	.	.	.	.	.	.	A	.	.	.	.
wolf8	-	-	-	.	.	.	.	.	.	C	.	.	.	.	.	.	.	.	.	.	.	.	C	.	.	.	.	.	.	.	.	A	.	.	.	.	C	.	.	.	.	.	.	.	.	.	.	.	.
wolf9	-	-	-	.	.	.	.	.	.	C	.	G	.	.	.	.	.	.	T	.	.	.	.	.	.	.	.	.	.	T	C	A	.	.	.	.	.	.	.	G	.	.	.	.	A	.	.	.	.
[truncated: 36 more columns]
