# Supplementary material for: Evidence for Early European Neolithic Dog Dispersal: New Data on Southeastern European Subfossil Dogs from the Prehistoric and Antiquity Ages
Source: Genes (Basel). 2019 Sep 26;10(10):757. doi: 10.3390/genes10100757 (PMC6826387; doi:10.3390/genes10100757)
Supplement: Supplementary file 1 [file genes-10-00757-s001.zip › Supplementary Table S4 aDNA dog PCA anlysis.xlsx]

## Sheet: Sheet2
Supplementary Table S4. Source data for the PCA analysis of ancient dog mtDNA haplogroups.
	A	A1	A1a	A1c	A1i	A2a	A2a1	A2a3	A4	A6	B	D2/A1	D2a	C
Bulgaria	6.25	18.75	37.5	6.25	0	0	0	0	0	0	25	0	6.25	0
Estonia	0	0	0	0	0	0	0	0	0	0	0	0	0	100
France	0	6.66667	0	0	0	0	0	0	0	0	6.66667	13.3333	0	73.3333
Germany	0	0	0	0	0	0	0	0	0	0	0	25	0	75
Hungary	5	0	0	0	0	0	0	0	0	0	0	10	0	80
Iran	0	0	0	0	0	12.5	0	0	0	0	0	87.5	0	0
Israel	0	0	100	0	0	0	0	0	0	0	0	0	0	0
Italy	0	0	40	0	0	0	0	0	0	0	20	0	0	40
Moldova	0	0	0	0	0	0	0	0	0	0	0	0	100	0
Romania	0	0	0	0	0	0	0	0	0	0	0	20	45	35
Russia	9.09091	54.5455	0	0	0	9.09091	27.2727	0	0	0	0	0	0	0
Scandinavia	4	4	0	8	0	0	0	0	8	12	0	0	0	64
Scandinavia Medieval	0	16.6667	50	16.6667	0	0	0	0	0	0	0	0	0	16.6667
Turkmenistan	0	75	0	0	0	0	0	0	0	0	0	25	0	0
Ukraine	0	0	0	0	0	0	0	0	0	0	0	100	0	0
Oceania	9.09091	0	0	0	0	0	0	72.7273	0	0	9.09091	0	0	9.09091
America	0	67.3077	9.61538	0	3.84615	0	9.61538	0	9.61538	0	0	0	0	0

## Sheet: PCA_HID4
0.285563	0.809225
0.822235	-0.00138528
-0.177732	0.257328
-0.046324	0.186491
0.721118	-0.252344
0.326222	-0.0248383
0.764771	0.211618
-0.0496004	0.628797
0.647559	-0.241462
0.114143	-0.0624492
-0.216345	0.629088
-0.142893	-0.482012
-0.202124	-0.207834
-0.387096	-0.187436

## Sheet: PCA_HID5
-0.41152	2.5941
-1.1413	-0.76933
-0.981997	-0.423399
-1.04446	-0.95965
-0.766909	0.0664639
-0.0129977	-1.44975
-0.862969	0.282562
-1.24917	0.918512
-0.950671	-0.970387
-0.978041	-1.01206
3.55027	1.76006
0.749587	-0.355811
-0.544464	0.381996
0.988645	-0.677581
-0.753912	-1.53061
-0.325729	3.58264
4.73563	-1.43776

## Sheet: PCA_HID6
-0.41152	2.5941
-1.1413	-0.76933
-0.981997	-0.423399
-1.04446	-0.95965
-0.766909	0.0664639
-0.0129977	-1.44975
-0.862969	0.282562
-1.24917	0.918512
-0.950671	-0.970387
-0.978041	-1.01206
3.55027	1.76006
0.749587	-0.355811
-0.544464	0.381996
0.988645	-0.677581
-0.753912	-1.53061
-0.325729	3.58264
4.73563	-1.43776

## Sheet: PCA_HID7_HID
0.314675	0.891722
0.906059	-0.0015265
-0.195851	0.283562
-0.0510465	0.205503
0.794633	-0.278069
0.35948	-0.0273704
0.842736	0.233192
-0.054657	0.692901
0.713576	-0.266078
0.12578	-0.0688157
-0.238401	0.693221
-0.15746	-0.531151
-0.22273	-0.229022
-0.426558	-0.206544
-0.250657	1.82118
-0.695168	-0.540107
-0.598134	-0.297247
-0.636178	-0.673721
-0.467124	0.0466609
-0.00791687	-1.01779
-0.525634	0.198372
-0.760867	0.64484
-0.579054	-0.681259
-0.595725	-0.710516
2.16247	1.23564
0.456573	-0.249797
-0.331633	0.26818
0.602183	-0.475695
-0.459208	-1.07456
-0.198402	2.51519
2.88447	-1.00938

## Sheet: PCA_HID7
-0.777763	2.05778
-0.881912	2.93287
-0.174815	4.2138
1.77665	3.23607
0.194607	1.68602
-0.57355	1.43636
-0.777763	2.05778
-1.63681	-1.00535
-1.6692	-0.751792
-1.61657	-0.272858
-0.893054	-0.247814
-0.521221	-0.630853
-0.686032	-0.922883
-1.08653	-1.15535
-1.63681	-1.00535
-1.31605	-0.650547
-1.77125	1.07173
-1.45847	1.47826
-0.177518	0.55818
-0.426803	-0.717468
-1.00968	-1.37534
-1.31605	-0.650547
-1.50755	-1.27855
-1.57534	-0.94292
-1.5128	-0.412593
-0.804494	-0.421245
-0.489614	-0.701372
-0.534363	-1.19084
-1.08243	-2.16726
-1.25675	-2.33019
-1.50755	-1.27855
-1.30471	-0.471914
-1.45008	0.313385
-0.77058	2.12215
0.00745203	0.674021
-0.343442	-0.190303
-0.764286	-0.917177
-1.30471	-0.471914
-0.538093	-2.02931
-0.676591	-1.42509
-0.744856	-0.952266
-0.650556	-0.762148
0.0611609	-0.861151
0.616389	-0.97143
0.356206	-1.84721
-0.12039	-2.1653
-0.538093	-2.02931
-1.187	0.0197454
-1.39646	0.812958
-0.866105	0.699113
-0.177602	0.43617
-0.219913	0.015668
-0.565024	-0.1992
-0.793229	-0.272424
-1.187	0.0197454
-1.59334	0.387766
-2.2517	2.06978
-1.2621	1.88225
-1.00861	1.78741
-0.553252	0.939981
-0.585624	0.427005
-0.986153	0.209765
-1.59334	0.387766
-1.26347	-1.25685
-1.60469	-0.75893
-0.834266	-0.402177
-0.0686584	-0.55642
-0.623336	-1.39507
-1.26347	-1.25685
-1.43586	-1.76805
-1.79585	-1.17826
-1.76314	-0.840878
-0.938199	-0.506355
-0.762253	-0.491003
-0.243896	-0.801519
-0.879912	-2.02207
-1.43586	-1.76805
1.9544	1.31965
2.08956	1.88768
3.87185	3.08302
4.8373	1.93353
5.0352	0.994597
2.26547	0.901504
1.9544	1.31965
0.0173123	-0.467475
-0.0194141	-0.412778
-0.135645	0.0130405
0.641343	0.925685
2.25129	1.30794
2.20797	-0.277997
1.49809	-1.2788
0.0173123	-0.467475
-0.984141	0.229656
-1.26347	0.518017
-1.44304	0.975004
-1.12899	0.947335
1.24161	0.568918
1.20793	0.472036
-0.0162581	-0.124232
-0.350697	-0.139624
-0.984141	0.229656
0.152406	-0.665702
0.0506834	-0.360154
1.15647	-0.163817
2.02848	-0.298097
2.08241	-0.523095
1.83389	-0.800981
1.44213	-1.19404
0.493782	-1.29478
0.152406	-0.665702
-0.859914	-1.90534
-1.29374	-1.51631
-1.30679	-1.01494
-1.20146	-0.831797
-0.538813	-0.941539
-0.259128	-1.01798
-0.176935	-1.13236
-0.152859	-1.65165
-0.261704	-1.95628
-0.743915	-1.98805
-0.859914	-1.90534
-0.728313	2.87003
-1.33849	4.68564
-0.764966	5.52084
0.0134705	5.18016
0.313692	3.43531
-0.0613206	1.89289
-0.728313	2.87003
2.92268	-1.1532
2.38079	-0.676699
2.97683	-0.27627
4.92033	-0.564176
5.98813	-0.987959
6.70167	-1.30402
4.44729	-1.95851
2.92268	-1.1532

## Sheet: PCA_HID
0.285563	0.809225
0.822235	-0.00138528
-0.177732	0.257328
-0.046324	0.186491
0.721118	-0.252344
0.326222	-0.0248383
0.764771	0.211618
-0.0496004	0.628797
0.647559	-0.241462
0.114143	-0.0624492
-0.216345	0.629088
-0.142893	-0.482012
-0.202124	-0.207834
-0.387096	-0.187436

## Sheet: PCA_HID1
-0.41152	2.5941
-1.1413	-0.76933
-0.981997	-0.423399
-1.04446	-0.95965
-0.766909	0.0664639
-0.0129977	-1.44975
-0.862969	0.282562
-1.24917	0.918512
-0.950671	-0.970387
-0.978041	-1.01206
3.55027	1.76006
0.749587	-0.355811
-0.544464	0.381996
0.988645	-0.677581
-0.753912	-1.53061
-0.325729	3.58264
4.73563	-1.43776

## Sheet: PCA_HID2
-0.41152	2.5941
-1.1413	-0.76933
-0.981997	-0.423399
-1.04446	-0.95965
-0.766909	0.0664639
-0.0129977	-1.44975
-0.862969	0.282562
-1.24917	0.918512
-0.950671	-0.970387
-0.978041	-1.01206
3.55027	1.76006
0.749587	-0.355811
-0.544464	0.381996
0.988645	-0.677581
-0.753912	-1.53061
-0.325729	3.58264
4.73563	-1.43776

## Sheet: PCA_HID3_HID
0.314675	0.891722
0.906059	-0.0015265
-0.195851	0.283562
-0.0510465	0.205503
0.794633	-0.278069
0.35948	-0.0273704
0.842736	0.233192
-0.054657	0.692901
0.713576	-0.266078
0.12578	-0.0688157
-0.238401	0.693221
-0.15746	-0.531151
-0.22273	-0.229022
-0.426558	-0.206544
-0.250657	1.82118
-0.695168	-0.540107
-0.598134	-0.297247
-0.636178	-0.673721
-0.467124	0.0466609
-0.00791687	-1.01779
-0.525634	0.198372
-0.760867	0.64484
-0.579054	-0.681259
-0.595725	-0.710516
2.16247	1.23564
0.456573	-0.249797
-0.331633	0.26818
0.602183	-0.475695
-0.459208	-1.07456
-0.198402	2.51519
2.88447	-1.00938

[truncated: 6 more sheets: PCA_HID3, PCA1_HID, PCA1_HID1, PCA1_HID2, PCA1_HID3_HID, PCA1_HID3]
